# Supplementary material for: Causal effects of air pollutants on lung function and chronic respiratory diseases: a Mendelian randomization study
Source: Front Public Health. 2024 Sep 9;12:1438974. doi: 10.3389/fpubh.2024.1438974 (PMC11416934; doi:10.3389/fpubh.2024.1438974)
Supplement: Supplementary file 3 [file Table_1.XLSX]

## Sheet: Table S1
Table S1 Removed SNPs by Radial MR method
Exposure	PM10						PM2.5						NO2
Outcome	Asthma	COPD	FEV1	FVC	FEV1/FVC	IPF	Asthma	COPD	FEV1	FVC	FEV1/FVC	IPF	Asthma	COPD	FEV1	FVC	FEV1/FVC	IPF
Outliers	rs10088658	rs115319635	rs10088658	rs10498638	rs111897525	rs113860796	rs12203592	rs1182891	rs11042316	rs10961167	rs114708313	rs11610713	rs10498638	rs12203592	rs10498638	rs10498638	rs10926117	rs1217106
	rs10498638	rs116374079	rs10498638	rs10823487	rs115319635	rs116374079	rs17103928	rs12203592	rs1182891	rs11042316	rs1217106	rs1217106	rs12143583	rs1374518	rs11191447	rs10926117	rs10946899	rs139294369
	rs10906340	rs12712072	rs10823487	rs10874235	rs12414777	rs12608349	rs72700006	rs13429081	rs11855821	rs11855821	rs56068671	rs1372504	rs1217106	rs139294369	rs11609798	rs11191447	rs11191447	rs2301747
	rs113860796	rs12821416	rs10874235	rs114856531	rs13122455	rs12712072	rs7514956	rs62368672	rs1217106	rs12133063	rs58824859	rs72808024	rs12203592	rs1737329	rs1217106	rs114856531	rs1217106	rs34623735
	rs118081621	rs1381273	rs115302993	rs115302993	rs143648720	rs12789494	rs77205736	rs6547952	rs12203592	rs12203592	rs6749467		rs1374518	rs180672921	rs12203592	rs11609798	rs2290154
	rs12414777	rs138818953	rs115319635	rs116240980	rs17377309	rs13040787	rs78546077	rs72700006	rs35703574	rs35703574	rs6960011		rs149714494	rs4105558	rs16882647	rs1203682	rs2301747
	rs12438655	rs17756061	rs12608349	rs117323841	rs2213533	rs142549682	rs987204	rs77205736	rs56068671	rs62484669	rs77255816		rs35544454	rs72795429	rs2290154	rs12203592	rs35695082
	rs12712072	rs1835844	rs12712072	rs11747926	rs2585823	rs57548641		rs7776279	rs62484669	rs7776279	rs80123875		rs35695082	rs73072692	rs2301747	rs12985777	rs6749467
	rs12789494	rs45566035	rs12789494	rs12414777	rs2985708	rs6880443			rs6749467	rs78539764	rs9260734		rs4105558	rs77205736	rs35695082	rs146690527	rs6960011
	rs13122455	rs56077944	rs12916542	rs12608349	rs3770007	rs75614542			rs78539764	rs987204	rs9644485		rs41325844		rs41325844	rs2290154	rs79475047
	rs149628196	rs56084453	rs1376695	rs12712072	rs440354	rs7645358			rs9260734		rs987204		rs6809736		rs714020	rs35544454	rs9644485
	rs17429762	rs6925689	rs143648720	rs12789494	rs4788565	rs79431487					rs7776279		rs6954825		rs73072692	rs35731545
	rs35731545	rs7148769	rs1566736	rs1381273	rs4833095	rs915895							rs714020		rs77036000	rs3991894
	rs56084453	rs79141939	rs17706942	rs146833224	rs56077944								rs72795429			rs62112215
	rs62370429	rs80055518	rs17728367	rs2248162	rs61875074								rs73072692			rs714020
	rs6793835	rs9640029	rs2985708	rs35024573	rs6793835								rs77205736			rs73072692
	rs7148769	rs116374079	rs440354	rs35731545	rs6879874											rs77036000
	rs72795429	rs138818953	rs4671885	rs4671885	rs7148769											rs7760633
	rs75614542		rs4833095	rs56084453	rs744802
	rs78783963		rs56084453	rs6793835	rs7457559
	rs9529552		rs7457559	rs6879874	rs77056472
	rs9890345		rs74892223	rs744802	rs77199539
			rs74920406	rs74892223	rs79141939
			rs77056472	rs74920406	rs80302245
			rs9640029	rs7645358	rs915895
				rs77863898	rs9792187
				rs7926943
				rs9640029
				rs117323841
				rs2248162

## Sheet: Table S2
Instrumental Variables Information for PM10-FEV1
SNP	effect_allele.exposure	other_allele.exposure	effect_allele.outcome	other_allele.outcome	beta.exposure	beta.outcome	eaf.exposure	eaf.outcome	remove	palindromic	ambiguous	se.outcome	pval.outcome	samplesize.outcome	mr_keep.outcome	pval_origin.outcome	data_source.outcome	se.exposure	samplesize.exposure	pos.exposure	chr.exposure	pval.exposure	id.exposure	mr_keep.exposure	data_source.exposure	action	mr_keep	R2	F
rs10104149	G	A	G	A	0.0308199	0.0032	0.025657	0.0254	FALSE	FALSE	FALSE	0.0075	0.6734	400102	TRUE	reported	textfile	0.00623948	455314	41234753	8	7.8e-07	ukb-b-589	TRUE	textfile	2	TRUE	4.74909e-05	24.3986
rs10804931	T	G	T	G	-0.0101148	0.0026	0.622536	0.6262	FALSE	FALSE	FALSE	0.0024	0.2809	400102	TRUE	reported	textfile	0.00203648	455314	190842139	3	6.8e-07	ukb-b-589	TRUE	textfile	2	TRUE	4.80822e-05	24.6692
rs10889408	A	G	A	G	0.00915534	-0.0007	0.504893	0.5069	FALSE	FALSE	FALSE	0.0023	0.7793	400102	TRUE	reported	textfile	0.001969	455314	63602753	1	3.3e-06	ukb-b-589	TRUE	textfile	2	TRUE	4.19061e-05	21.6201
rs10906340	T	C	T	C	-0.0150705	0.003	0.11391	0.1131	FALSE	FALSE	FALSE	0.0037	0.4103	400102	TRUE	reported	textfile	0.00310644	455314	6405507	10	1.2e-06	ukb-b-589	TRUE	textfile	2	TRUE	4.58485e-05	23.5358
rs10983735	A	G	A	G	0.0124794	-0.0017	0.154465	0.1521	FALSE	FALSE	FALSE	0.0033	0.6123	400102	TRUE	reported	textfile	0.00272428	455314	120416066	9	4.6e-06	ukb-b-589	TRUE	textfile	2	TRUE	4.06798e-05	20.9838
rs11027689	A	G	A	G	-0.00959399	-0.0001	0.345315	0.345	FALSE	FALSE	FALSE	0.0024	0.9815	400102	TRUE	reported	textfile	0.00206952	455314	24074207	11	3.6e-06	ukb-b-589	TRUE	textfile	2	TRUE	4.16175e-05	21.4911
rs11120971	C	A	C	A	-0.0105223	-0.0012	0.707336	0.7063	FALSE	FALSE	FALSE	0.0025	0.6422	400102	TRUE	reported	textfile	0.00215598	455314	7615589	1	1.1e-06	ukb-b-589	TRUE	textfile	2	TRUE	4.58402e-05	23.8195
rs111419645	C	A	C	A	0.024296	0.0018	0.035925	0.036	FALSE	FALSE	FALSE	0.0063	0.7789	400102	TRUE	reported	textfile	0.00527832	455314	165818054	6	4.2e-06	ukb-b-589	TRUE	textfile	2	TRUE	4.08891e-05	21.1874
rs111536585	A	C	A	C	-0.0356011	-0.0063	0.022584	0.0226	FALSE	FALSE	FALSE	0.0084	0.4519	400102	TRUE	reported	textfile	0.00690396	455314	85484354	16	2.5e-07	ukb-b-589	TRUE	textfile	2	TRUE	5.59548e-05	26.5907
rs111897525	A	C	A	C	-0.0234809	-0.001	0.048188	0.0477	FALSE	FALSE	FALSE	0.0056	0.8529	400102	TRUE	reported	textfile	0.0046205	455314	244456574	1	3.7e-07	ukb-b-589	TRUE	textfile	2	TRUE	5.05766e-05	25.8257
rs112307532	T	G	T	G	-0.0249965	0.0045	0.037949	0.0386	FALSE	FALSE	FALSE	0.0062	0.4663	400102	TRUE	reported	textfile	0.00513664	455314	130916905	2	1.1e-06	ukb-b-589	TRUE	textfile	2	TRUE	4.56233e-05	23.681
rs112596499	G	A	G	A	-0.0109065	0.0032	0.265142	0.2665	FALSE	FALSE	FALSE	0.0026	0.2205	400102	TRUE	reported	textfile	0.00223273	455314	177127758	3	1e-06	ukb-b-589	TRUE	textfile	2	TRUE	4.63535e-05	23.8615
rs112927006	A	G	A	G	-0.0177083	0.002	0.081099	0.0798	FALSE	FALSE	FALSE	0.0044	0.6506	400102	TRUE	reported	textfile	0.00363197	455314	134925648	3	1.1e-06	ukb-b-589	TRUE	textfile	2	TRUE	4.67378e-05	23.7722
rs112965629	C	T	C	T	-0.0298994	-0.0048	0.026365	0.0262	FALSE	FALSE	FALSE	0.0073	0.517	400102	TRUE	reported	textfile	0.00613521	455314	182707219	2	1.1e-06	ukb-b-589	TRUE	textfile	2	TRUE	4.58964e-05	23.7501
rs113577116	A	G	A	G	-0.0650866	0.0014	0.005587	0.0061	FALSE	FALSE	FALSE	0.0166	0.933	400102	TRUE	reported	textfile	0.0142493	455314	106482740	7	4.9e-06	ukb-b-589	TRUE	textfile	2	TRUE	4.70716e-05	20.8639
rs113860796	C	G	C	G	0.0256327	0.011	0.034895	0.0348	FALSE	TRUE	FALSE	0.0066	0.09328	400102	TRUE	reported	textfile	0.00546823	455314	36378838	13	2.8e-06	ukb-b-589	TRUE	textfile	2	TRUE	4.42544e-05	21.9733
rs113904579	A	G	A	G	0.0238576	-0.0001	0.042057	0.0412	FALSE	FALSE	FALSE	0.006	0.9876	400102	TRUE	reported	textfile	0.00501087	455314	91650771	14	1.9e-06	ukb-b-589	TRUE	textfile	2	TRUE	4.58629e-05	22.6687
rs114789974	A	C	A	C	-0.0552064	0.013	0.010467	0.011	FALSE	FALSE	FALSE	0.0112	0.2471	400102	TRUE	reported	textfile	0.00963471	455314	19498078	2	1e-08	ukb-b-589	TRUE	textfile	2	TRUE	6.31337e-05	32.8323
rs114856531	T	C	T	C	-0.0396894	-0.0101	0.013696	0.0136	FALSE	FALSE	FALSE	0.0103	0.3223	400102	TRUE	reported	textfile	0.00851676	455314	183954806	4	3.2e-06	ukb-b-589	TRUE	textfile	2	TRUE	4.25582e-05	21.717
rs115057100	G	A	G	A	0.0314265	0.0071	0.0211	0.0207	FALSE	FALSE	FALSE	0.0084	0.3941	400102	TRUE	reported	textfile	0.00684709	455314	84292546	5	4.4e-06	ukb-b-589	TRUE	textfile	2	TRUE	4.07984e-05	21.0659
rs116152878	A	G	A	G	-0.0266125	0.0033	0.02959	0.03	FALSE	FALSE	FALSE	0.0068	0.6274	400102	TRUE	reported	textfile	0.00580983	455314	7674503	11	4.6e-06	ukb-b-589	TRUE	textfile	2	TRUE	4.06726e-05	20.9819
rs116240980	G	C	G	C	-0.0350636	0.0115	0.017451	0.0173	FALSE	TRUE	FALSE	0.0092	0.2108	400102	TRUE	reported	textfile	0.00755678	455314	82568664	1	3.5e-06	ukb-b-589	TRUE	textfile	2	TRUE	4.21616e-05	21.5298
rs116374079	T	C	T	C	0.0463014	0.0048	0.015112	0.0147	FALSE	FALSE	FALSE	0.0106	0.6488	400102	TRUE	reported	textfile	0.00867039	455314	70165698	3	9.3e-08	ukb-b-589	TRUE	textfile	2	TRUE	6.38156e-05	28.5175
rs11644580	C	T	C	T	-0.0148097	-0.0001	0.16725	0.1668	FALSE	FALSE	FALSE	0.0035	0.9803	400102	TRUE	reported	textfile	0.00287033	455314	607373	16	2.5e-07	ukb-b-589	TRUE	textfile	2	TRUE	6.10947e-05	26.6213
rs11663540	T	G	T	G	0.0127757	-0.0037	0.832501	0.8348	FALSE	FALSE	FALSE	0.0031	0.2333	400102	TRUE	reported	textfile	0.00263752	455314	54451381	18	1.3e-06	ukb-b-589	TRUE	textfile	2	TRUE	4.55194e-05	23.4627
rs11673189	A	G	A	G	-0.0108811	-0.0004	0.259262	0.2628	FALSE	FALSE	FALSE	0.0027	0.8891	400102	TRUE	reported	textfile	0.0022451	455314	56368863	19	1.3e-06	ukb-b-589	TRUE	textfile	2	TRUE	4.54757e-05	23.4895
rs11674520	G	A	G	A	0.0097212	0.0019	0.589388	0.589	FALSE	FALSE	FALSE	0.0024	0.4223	400102	TRUE	reported	textfile	0.00199755	455314	165781508	2	1.1e-06	ukb-b-589	TRUE	textfile	2	TRUE	4.57407e-05	23.6834
rs11682045	A	G	A	G	-0.0101794	0.0011	0.612607	0.6127	FALSE	FALSE	FALSE	0.0024	0.6494	400102	TRUE	reported	textfile	0.0020234	455314	709093	2	4.9e-07	ukb-b-589	TRUE	textfile	2	TRUE	4.91822e-05	25.3093
rs117110432	C	G	C	G	-0.0514958	0.0162	0.011204	0.0115	FALSE	TRUE	FALSE	0.0114	0.1551	400102	TRUE	reported	textfile	0.00964092	455314	74267594	17	9.2e-08	ukb-b-589	TRUE	textfile	2	TRUE	5.87562e-05	28.5303
rs1172955	A	T	A	T	0.0106808	-0.0016	0.70998	0.7112	FALSE	TRUE	FALSE	0.0026	0.5396	400102	TRUE	reported	textfile	0.00216474	455314	97877320	10	8.1e-07	ukb-b-589	TRUE	textfile	2	TRUE	4.69798e-05	24.3442
rs117323841	T	C	T	C	-0.0254001	0.0077	0.042084	0.0411	FALSE	FALSE	FALSE	0.0061	0.2047	400102	TRUE	reported	textfile	0.00504148	455314	22240472	8	4.7e-07	ukb-b-589	TRUE	textfile	2	TRUE	5.2017e-05	25.3837
rs11747926	G	A	G	A	-0.0126443	0.0053	0.839339	0.8389	FALSE	FALSE	FALSE	0.0032	0.09695	400102	TRUE	reported	textfile	0.00267814	455314	150414388	5	2.3e-06	ukb-b-589	TRUE	textfile	2	TRUE	4.31189e-05	22.2907
rs117529040	T	C	T	C	0.0419003	-0.0161	0.01277	0.0127	FALSE	FALSE	FALSE	0.0104	0.1207	400102	TRUE	reported	textfile	0.00879517	455314	36638417	18	1.9e-06	ukb-b-589	TRUE	textfile	2	TRUE	4.42663e-05	22.6958
rs11780981	C	T	C	T	-0.0107123	-0.001	0.238812	0.2372	FALSE	FALSE	FALSE	0.0028	0.704	400102	TRUE	reported	textfile	0.00230826	455314	130001702	8	3.5e-06	ukb-b-589	TRUE	textfile	2	TRUE	4.17199e-05	21.5375
rs117876623	C	T	C	T	0.0142452	-0.0038	0.15953	0.1591	FALSE	FALSE	FALSE	0.0033	0.2576	400102	TRUE	reported	textfile	0.00277841	455314	5405813	17	2.9e-07	ukb-b-589	TRUE	textfile	2	TRUE	5.44166e-05	26.2872
rs117904745	C	T	C	T	-0.0305176	-0.0132	0.025736	0.0255	FALSE	FALSE	FALSE	0.0076	0.08184	400102	TRUE	reported	textfile	0.0062033	455314	106001459	6	8.7e-07	ukb-b-589	TRUE	textfile	2	TRUE	4.67034e-05	24.2022
rs118081621	C	A	C	A	-0.025442	0.0038	0.040131	0.0402	FALSE	FALSE	FALSE	0.006	0.526	400102	TRUE	reported	textfile	0.00500344	455314	22247482	12	3.7e-07	ukb-b-589	TRUE	textfile	2	TRUE	4.98683e-05	25.8562
rs118156805	G	C	G	C	-0.0326485	-0.0078	0.030017	0.0309	FALSE	TRUE	FALSE	0.0072	0.2848	400102	TRUE	reported	textfile	0.00604385	455314	140708153	7	6.6e-08	ukb-b-589	TRUE	textfile	2	TRUE	6.20709e-05	29.1809
rs11901904	T	C	T	C	-0.0156206	0.0059	0.897206	0.8944	FALSE	FALSE	FALSE	0.0038	0.1248	400102	TRUE	reported	textfile	0.00324231	455314	169419183	2	1.5e-06	ukb-b-589	TRUE	textfile	2	TRUE	4.50075e-05	23.2106
rs12003333	T	C	T	C	0.0271515	-0.0108	0.030036	0.0296	FALSE	FALSE	FALSE	0.007	0.125	400102	TRUE	reported	textfile	0.00581954	455314	78634481	9	3.1e-06	ukb-b-589	TRUE	textfile	2	TRUE	4.29552e-05	21.7676
rs12150353	T	C	T	C	-0.0122871	0.0038	0.162511	0.1622	FALSE	FALSE	FALSE	0.0032	0.228	400102	TRUE	reported	textfile	0.00267368	455314	41563997	17	4.3e-06	ukb-b-589	TRUE	textfile	2	TRUE	4.10952e-05	21.1193
rs12414777	T	C	T	C	0.0129373	-0.004	0.177732	0.178	FALSE	FALSE	FALSE	0.0031	0.1853	400102	TRUE	reported	textfile	0.00256795	455314	104697781	10	4.7e-07	ukb-b-589	TRUE	textfile	2	TRUE	4.89211e-05	25.3813
rs12438655	G	A	G	A	-0.0155179	-0.0048	0.127057	0.1287	FALSE	FALSE	FALSE	0.0035	0.172	400102	TRUE	reported	textfile	0.00297004	455314	34274197	15	1.7e-07	ukb-b-589	TRUE	textfile	2	TRUE	5.34171e-05	27.2987
rs12485492	C	G	C	G	-0.017041	-0.0018	0.923039	0.9242	FALSE	TRUE	FALSE	0.0044	0.683	400102	TRUE	reported	textfile	0.00368874	455314	130179966	3	3.8e-06	ukb-b-589	TRUE	textfile	2	TRUE	4.12583e-05	21.3419
rs12503405	A	G	A	G	0.01813	0.0052	0.074296	0.0766	FALSE	FALSE	FALSE	0.0044	0.2353	400102	TRUE	reported	textfile	0.00375013	455314	81063464	4	1.3e-06	ukb-b-589	TRUE	textfile	2	TRUE	4.5213e-05	23.3724
rs12748963	T	C	T	C	-0.0141003	0.0014	0.168038	0.1691	FALSE	FALSE	FALSE	0.0033	0.6812	400102	TRUE	reported	textfile	0.00283168	455314	3275149	1	6.4e-07	ukb-b-589	TRUE	textfile	2	TRUE	5.55901e-05	24.7952
rs12821416	T	C	T	C	0.0145212	-0.0031	0.135942	0.1355	FALSE	FALSE	FALSE	0.0034	0.3651	400102	TRUE	reported	textfile	0.00286772	455314	58580570	12	4.1e-07	ukb-b-589	TRUE	textfile	2	TRUE	4.95372e-05	25.6408
rs12832318	A	G	A	G	0.014052	-0.007	0.146886	0.1457	FALSE	FALSE	FALSE	0.0033	0.03283	400102	TRUE	reported	textfile	0.00277521	455314	21038786	12	4.1e-07	ukb-b-589	TRUE	textfile	2	TRUE	4.94873e-05	25.638
rs12876420	A	G	A	G	0.0163085	0.0021	0.108643	0.1073	FALSE	FALSE	FALSE	0.004	0.6023	400102	TRUE	reported	textfile	0.0033307	455314	80778083	13	9.8e-07	ukb-b-589	TRUE	textfile	2	TRUE	5.15124e-05	23.9749
rs13040787	A	G	A	G	-0.0294119	-0.0005	0.028709	0.029	FALSE	FALSE	FALSE	0.007	0.9468	400102	TRUE	reported	textfile	0.00592586	455314	37389854	20	6.9e-07	ukb-b-589	TRUE	textfile	2	TRUE	4.8244e-05	24.6345
rs13084230	T	C	T	C	-0.013562	0.0053	0.200319	0.2044	FALSE	FALSE	FALSE	0.0029	0.06661	400102	TRUE	reported	textfile	0.00245992	455314	164348898	3	3.5e-08	ukb-b-589	TRUE	textfile	2	TRUE	5.89273e-05	30.3952
rs13122455	T	C	T	C	-0.0140039	-0.0018	0.199995	0.1995	FALSE	FALSE	FALSE	0.0029	0.5343	400102	TRUE	reported	textfile	0.0024643	455314	152891564	4	1.3e-08	ukb-b-589	TRUE	textfile	2	TRUE	6.27538e-05	32.2932
rs1328120	A	G	A	G	-0.0126339	0.0041	0.788089	0.7899	FALSE	FALSE	FALSE	0.0029	0.1492	400102	TRUE	reported	textfile	0.00241723	455314	50447042	17	1.7e-07	ukb-b-589	TRUE	textfile	2	TRUE	5.33131e-05	27.3174
rs13389224	T	C	T	C	-0.0106427	0.0018	0.439694	0.4418	FALSE	FALSE	FALSE	0.0024	0.4607	400102	TRUE	reported	textfile	0.00199321	455314	228669035	2	9.3e-08	ukb-b-589	TRUE	textfile	2	TRUE	5.58097e-05	28.51
rs13425414	C	G	C	G	0.0136442	-0.0024	0.174224	0.1735	FALSE	TRUE	FALSE	0.0031	0.4432	400102	TRUE	reported	textfile	0.00258952	455314	69142267	2	1.4e-07	ukb-b-589	TRUE	textfile	2	TRUE	5.35669e-05	27.7624
rs1381273	T	C	T	C	0.00923657	-0.0047	0.448502	0.4485	FALSE	FALSE	FALSE	0.0024	0.04621	400102	TRUE	reported	textfile	0.001983	455314	98649060	14	3.2e-06	ukb-b-589	TRUE	textfile	2	TRUE	4.22046e-05	21.6958
rs138604729	A	G	A	G	-0.0248591	-0.0004	0.041397	0.0411	FALSE	FALSE	FALSE	0.006	0.9408	400102	TRUE	reported	textfile	0.00499041	455314	216202941	1	6.3e-07	ukb-b-589	TRUE	textfile	2	TRUE	4.90465e-05	24.8141
rs138818953	A	G	A	G	0.0500555	-0.0048	0.011422	0.0111	FALSE	FALSE	FALSE	0.0122	0.6929	400102	TRUE	reported	textfile	0.00983263	455314	27892973	17	3.6e-07	ukb-b-589	TRUE	textfile	2	TRUE	5.65831e-05	25.9158
rs140295641	A	T	A	T	-0.0351352	0.0047	0.027357	0.0272	FALSE	TRUE	FALSE	0.0074	0.5258	400102	TRUE	reported	textfile	0.00617205	455314	145875282	7	1.3e-08	ukb-b-589	TRUE	textfile	2	TRUE	6.56957e-05	32.406
rs140767537	A	C	A	C	0.0205368	-0.0109	0.061516	0.0606	FALSE	FALSE	FALSE	0.0052	0.03714	400102	TRUE	reported	textfile	0.00427123	455314	32535179	15	1.5e-06	ukb-b-589	TRUE	textfile	2	TRUE	4.86979e-05	23.1185
rs141052416	A	C	A	C	-0.0455648	0.0042	0.011655	0.0119	FALSE	FALSE	FALSE	0.011	0.7021	400102	TRUE	reported	textfile	0.00933789	455314	101140086	6	1.1e-06	ukb-b-589	TRUE	textfile	2	TRUE	4.7831e-05	23.8101
rs141520514	G	A	G	A	-0.0337325	0.0037	0.02491	0.0243	FALSE	FALSE	FALSE	0.0076	0.6295	400102	TRUE	reported	textfile	0.00632747	455314	33331218	19	9.8e-08	ukb-b-589	TRUE	textfile	2	TRUE	5.52771e-05	28.4208
rs141645281	T	C	T	C	-0.048052	-0.0032	0.011564	0.0117	FALSE	FALSE	FALSE	0.0114	0.7761	400102	TRUE	reported	textfile	0.00946317	455314	92159407	10	3.8e-07	ukb-b-589	TRUE	textfile	2	TRUE	5.27849e-05	25.784
rs141783874	T	G	T	G	0.0642318	-0.019	0.005901	0.0077	FALSE	FALSE	FALSE	0.0148	0.1995	400102	TRUE	reported	textfile	0.013636	455314	47022910	7	2.5e-06	ukb-b-589	TRUE	textfile	2	TRUE	4.84045e-05	22.1884
rs142169179	A	G	A	G	0.040185	0.0078	0.020279	0.02	FALSE	FALSE	FALSE	0.0089	0.3813	400102	TRUE	reported	textfile	0.0073403	455314	120443527	5	4.4e-08	ukb-b-589	TRUE	textfile	2	TRUE	6.41663e-05	29.9709
rs142549682	A	G	A	G	0.0400438	0.0084	0.013873	0.0155	FALSE	FALSE	FALSE	0.01	0.3995	400102	TRUE	reported	textfile	0.00858413	455314	68497436	1	3.1e-06	ukb-b-589	TRUE	textfile	2	TRUE	4.38737e-05	21.761
rs142861463	A	C	A	C	0.0431	-0.002	0.012455	0.0121	FALSE	FALSE	FALSE	0.0107	0.8533	400102	TRUE	reported	textfile	0.00891038	455314	21960006	6	1.3e-06	ukb-b-589	TRUE	textfile	2	TRUE	4.56967e-05	23.3971
rs142871762	A	G	A	G	0.0308295	-0.0062	0.024893	0.0243	FALSE	FALSE	FALSE	0.0076	0.4147	400102	TRUE	reported	textfile	0.00631298	455314	106867714	2	1e-06	ukb-b-589	TRUE	textfile	2	TRUE	4.61416e-05	23.8487
rs143699179	T	C	T	C	0.0554373	-0.0029	0.007117	0.0072	FALSE	FALSE	FALSE	0.0146	0.8437	400102	TRUE	reported	textfile	0.0121274	455314	128660013	5	4.8e-06	ukb-b-589	TRUE	textfile	2	TRUE	4.34339e-05	20.8963
rs144317094	A	C	A	C	-0.0415544	0.0054	0.016456	0.0163	FALSE	FALSE	FALSE	0.01	0.591	400102	TRUE	reported	textfile	0.00825089	455314	110128723	7	4.7e-07	ukb-b-589	TRUE	textfile	2	TRUE	5.58962e-05	25.3649
rs146833224	C	G	C	G	0.039064	0.0105	0.019128	0.0186	FALSE	TRUE	FALSE	0.009	0.2437	400102	TRUE	reported	textfile	0.00730113	455314	74391253	16	8.8e-08	ukb-b-589	TRUE	textfile	2	TRUE	5.72618e-05	28.6268
rs147214297	T	C	T	C	-0.0350629	0.0092	0.023593	0.0232	FALSE	FALSE	FALSE	0.0081	0.2542	400102	TRUE	reported	textfile	0.00670898	455314	45933580	17	1.7e-07	ukb-b-589	TRUE	textfile	2	TRUE	5.66421e-05	27.3138
rs1475628	T	C	T	C	-0.011268	0.0012	0.253337	0.2563	FALSE	FALSE	FALSE	0.0027	0.66	400102	TRUE	reported	textfile	0.00226035	455314	93000955	9	6.2e-07	ukb-b-589	TRUE	textfile	2	TRUE	4.80338e-05	24.8509
rs147895162	C	T	C	T	-0.0447597	-0.0139	0.015135	0.0156	FALSE	FALSE	FALSE	0.0096	0.1468	400102	TRUE	reported	textfile	0.00810727	455314	83717507	11	3.4e-08	ukb-b-589	TRUE	textfile	2	TRUE	5.9726e-05	30.4807
rs148085105	C	G	C	G	0.0332558	0.0002	0.020064	0.0221	FALSE	TRUE	FALSE	0.0085	0.9779	400102	TRUE	reported	textfile	0.00716349	455314	122929802	12	3.4e-06	ukb-b-589	TRUE	textfile	2	TRUE	4.34891e-05	21.5519
rs148167193	C	G	C	G	-0.0309685	-0.0045	0.02678	0.0266	FALSE	TRUE	FALSE	0.008	0.575	400102	TRUE	reported	textfile	0.006467	455314	74097292	5	1.7e-06	ukb-b-589	TRUE	textfile	2	TRUE	4.9991e-05	22.9316
rs149254120	A	G	A	G	-0.0551962	0.0035	0.007671	0.0075	FALSE	FALSE	FALSE	0.0146	0.81	400102	TRUE	reported	textfile	0.0118282	455314	75739608	17	3.1e-06	ukb-b-589	TRUE	textfile	2	TRUE	4.63827e-05	21.7761
rs149628196	G	A	G	A	-0.0369888	0.0108	0.02055	0.0204	FALSE	FALSE	FALSE	0.0086	0.2095	400102	TRUE	reported	textfile	0.00715665	455314	38228227	21	2.4e-07	ukb-b-589	TRUE	textfile	2	TRUE	5.50763e-05	26.7129
rs16981175	A	G	A	G	-0.0167639	-0.006	0.090003	0.0891	FALSE	FALSE	FALSE	0.0041	0.1414	400102	TRUE	reported	textfile	0.00344472	455314	19797216	20	1.1e-06	ukb-b-589	TRUE	textfile	2	TRUE	4.60338e-05	23.6833
rs16995919	T	C	T	C	0.0247851	0.0022	0.052757	0.0538	FALSE	FALSE	FALSE	0.0056	0.6966	400102	TRUE	reported	textfile	0.00476635	455314	49949572	20	2e-07	ukb-b-589	TRUE	textfile	2	TRUE	6.13978e-05	27.0402
rs17017032	A	G	A	G	0.0467602	0.0071	0.00941	0.0099	FALSE	FALSE	FALSE	0.0119	0.5529	400102	TRUE	reported	textfile	0.0101795	455314	211077299	1	4.4e-06	ukb-b-589	TRUE	textfile	2	TRUE	4.0763e-05	21.1008
rs17103245	G	A	G	A	0.0102656	-0.0015	0.339415	0.3413	FALSE	FALSE	FALSE	0.0025	0.5452	400102	TRUE	reported	textfile	0.00208601	455314	66516572	14	8.6e-07	ukb-b-589	TRUE	textfile	2	TRUE	4.72562e-05	24.2179
rs17132724	A	G	A	G	-0.0572544	-0.0064	0.00843	0.0084	FALSE	FALSE	FALSE	0.013	0.6213	400102	TRUE	reported	textfile	0.0108102	455314	102662509	5	1.2e-07	ukb-b-589	TRUE	textfile	2	TRUE	5.48023e-05	28.0511
rs17268792	A	G	A	G	0.0151815	0.0013	0.107369	0.1069	FALSE	FALSE	FALSE	0.0038	0.7253	400102	TRUE	reported	textfile	0.00318306	455314	56597180	2	1.8e-06	ukb-b-589	TRUE	textfile	2	TRUE	4.41784e-05	22.7478
rs1737333	C	T	C	T	0.0109043	0.0014	0.72763	0.7287	FALSE	FALSE	FALSE	0.0026	0.606	400102	TRUE	reported	textfile	0.00220916	455314	163812707	6	8e-07	ukb-b-589	TRUE	textfile	2	TRUE	4.71298e-05	24.3636
rs17377309	T	C	T	C	-0.0160721	0.0067	0.100262	0.102	FALSE	FALSE	FALSE	0.0039	0.08889	400102	TRUE	reported	textfile	0.00332917	455314	175576170	1	1.4e-06	ukb-b-589	TRUE	textfile	2	TRUE	4.66045e-05	23.3063
rs17429762	G	A	G	A	0.0233276	0.0022	0.048482	0.0499	FALSE	FALSE	FALSE	0.0053	0.6792	400102	TRUE	reported	textfile	0.004598	455314	39355386	6	3.9e-07	ukb-b-589	TRUE	textfile	2	TRUE	5.02074e-05	25.7396
rs17658327	C	T	C	T	0.0450462	-0.0066	0.01071	0.0108	FALSE	FALSE	FALSE	0.0114	0.5655	400102	TRUE	reported	textfile	0.00965487	455314	52171685	17	3.1e-06	ukb-b-589	TRUE	textfile	2	TRUE	4.29991e-05	21.7682
rs17756061	A	G	A	G	0.016589	-0.0015	0.11139	0.1121	FALSE	FALSE	FALSE	0.0038	0.6827	400102	TRUE	reported	textfile	0.0031484	455314	93489016	8	1.4e-07	ukb-b-589	TRUE	textfile	2	TRUE	5.44788e-05	27.7626
rs17775100	T	A	T	A	-0.0268126	0.0004	0.030624	0.0305	FALSE	TRUE	FALSE	0.007	0.9532	400102	TRUE	reported	textfile	0.00583407	455314	67224056	18	4.3e-06	ukb-b-589	TRUE	textfile	2	TRUE	4.26837e-05	21.122
rs1789990	T	G	T	G	0.0100578	0.0031	0.500965	0.5024	FALSE	FALSE	FALSE	0.0024	0.1815	400102	TRUE	reported	textfile	0.00198094	455314	162406957	6	3.8e-07	ukb-b-589	TRUE	textfile	2	TRUE	5.05795e-05	25.7788
rs1835844	T	C	T	C	-0.0108976	0.0002	0.223074	0.2264	FALSE	FALSE	FALSE	0.0028	0.9358	400102	TRUE	reported	textfile	0.00237093	455314	130500331	8	4.3e-06	ukb-b-589	TRUE	textfile	2	TRUE	4.11643e-05	21.1263
rs185248	G	A	G	A	0.014592	-0.0001	0.121265	0.121	FALSE	FALSE	FALSE	0.0036	0.9751	400102	TRUE	reported	textfile	0.00301175	455314	9231207	5	1.3e-06	ukb-b-589	TRUE	textfile	2	TRUE	4.53788e-05	23.4743
rs186595360	C	T	C	T	-0.0467103	0.0157	0.014416	0.0144	FALSE	FALSE	FALSE	0.0108	0.1437	400102	TRUE	reported	textfile	0.00881205	455314	76984974	5	1.2e-07	ukb-b-589	TRUE	textfile	2	TRUE	6.20003e-05	28.0977
rs188948098	T	A	T	A	-0.0200956	0.0044	0.058245	0.0581	FALSE	TRUE	FALSE	0.0051	0.3898	400102	TRUE	reported	textfile	0.00424799	455314	157714570	1	2.2e-06	ukb-b-589	TRUE	textfile	2	TRUE	4.43025e-05	22.3787
rs1919243	C	T	C	T	0.0100872	0.0036	0.487612	0.4853	FALSE	FALSE	FALSE	0.0024	0.1298	400102	TRUE	reported	textfile	0.00199137	455314	88778861	5	4.1e-07	ukb-b-589	TRUE	textfile	2	TRUE	5.08446e-05	25.6589
rs2004679	C	T	C	T	0.0119145	0.0041	0.307685	0.305	FALSE	FALSE	FALSE	0.0025	0.1038	400102	TRUE	reported	textfile	0.00213821	455314	10135193	8	2.5e-08	ukb-b-589	TRUE	textfile	2	TRUE	6.04772e-05	31.0492
rs2007020	A	G	A	G	0.00966901	-0.0026	0.431236	0.4343	FALSE	FALSE	FALSE	0.0024	0.2732	400102	TRUE	reported	textfile	0.00199013	455314	54904592	2	1.2e-06	ukb-b-589	TRUE	textfile	2	TRUE	4.58607e-05	23.6048
rs202241631	A	G	A	G	0.0201958	0.001	0.133307	0.1334	FALSE	FALSE	FALSE	0.0048	0.8422	400102	TRUE	reported	textfile	0.00394805	455314	10685480	6	3.1e-07	ukb-b-589	TRUE	textfile	2	TRUE	9.42476e-05	26.1672
rs2213533	A	C	A	C	0.0105974	0.0016	0.341163	0.3426	FALSE	FALSE	FALSE	0.0025	0.5213	400102	TRUE	reported	textfile	0.00208976	455314	33478266	22	4e-07	ukb-b-589	TRUE	textfile	2	TRUE	5.04857e-05	25.7161
rs2230098	G	A	G	A	-0.0210297	0.005	0.059613	0.0607	FALSE	FALSE	FALSE	0.005	0.3196	400102	TRUE	reported	textfile	0.00429752	455314	58830978	14	9.9e-07	ukb-b-589	TRUE	textfile	2	TRUE	4.95842e-05	23.9459
rs229100	C	T	C	T	-0.0126152	0.0061	0.842147	0.8404	FALSE	FALSE	FALSE	0.0032	0.05482	400102	TRUE	reported	textfile	0.00269462	455314	28223092	21	2.8e-06	ukb-b-589	TRUE	textfile	2	TRUE	4.23116e-05	21.9176
rs2298236	C	T	C	T	0.0164524	-0.0028	0.093602	0.092	FALSE	FALSE	FALSE	0.004	0.483	400102	TRUE	reported	textfile	0.00339008	455314	53623914	13	1.2e-06	ukb-b-589	TRUE	textfile	2	TRUE	4.59296e-05	23.5526
rs2516973	C	T	C	T	0.0118931	-0.0023	0.707948	0.7064	FALSE	FALSE	FALSE	0.0031	0.4664	400102	TRUE	reported	textfile	0.00253118	455314	106354334	14	2.6e-06	ukb-b-589	TRUE	textfile	2	TRUE	5.849e-05	22.0772
rs2585823	A	G	A	G	0.0103223	-0.0019	0.68022	0.6794	FALSE	FALSE	FALSE	0.0025	0.4343	400102	TRUE	reported	textfile	0.00210845	455314	28582062	11	9.8e-07	ukb-b-589	TRUE	textfile	2	TRUE	4.63536e-05	23.9677
rs2619695	G	C	G	C	0.0110312	0.0014	0.778798	0.776	FALSE	TRUE	FALSE	0.0028	0.607	400102	TRUE	reported	textfile	0.00237288	455314	51160090	15	3.3e-06	ukb-b-589	TRUE	textfile	2	TRUE	4.19266e-05	21.612
rs2731804	C	T	C	T	-0.011006	0.0001	0.240542	0.2393	FALSE	FALSE	FALSE	0.0027	0.9779	400102	TRUE	reported	textfile	0.002297	455314	17146261	5	1.7e-06	ukb-b-589	TRUE	textfile	2	TRUE	4.42572e-05	22.9582
rs2838518	A	C	A	C	-0.0279864	0.0009	0.028949	0.0289	FALSE	FALSE	FALSE	0.0071	0.9021	400102	TRUE	reported	textfile	0.00587055	455314	45614802	21	1.9e-06	ukb-b-589	TRUE	textfile	2	TRUE	4.40352e-05	22.7267
rs3213261	A	G	A	G	-0.0292624	-0.008	0.02603	0.0264	FALSE	FALSE	FALSE	0.0075	0.2818	400102	TRUE	reported	textfile	0.0063285	455314	44076605	19	3.8e-06	ukb-b-589	TRUE	textfile	2	TRUE	4.3418e-05	21.3805
rs343311	A	G	A	G	-0.0102029	0.0034	0.585572	0.5875	FALSE	FALSE	FALSE	0.0024	0.1522	400102	TRUE	reported	textfile	0.00199022	455314	146241475	3	3e-07	ukb-b-589	TRUE	textfile	2	TRUE	5.0525e-05	26.2812
rs34574483	C	T	C	T	-0.024236	0.0001	0.040266	0.0396	FALSE	FALSE	FALSE	0.0061	0.9886	400102	TRUE	reported	textfile	0.00499523	455314	2172456	4	1.2e-06	ukb-b-589	TRUE	textfile	2	TRUE	4.53985e-05	23.5402
rs35024573	C	T	C	T	-0.0218979	-0.004	0.067684	0.0696	FALSE	FALSE	FALSE	0.0053	0.4503	400102	TRUE	reported	textfile	0.0044229	455314	146870425	4	7.4e-07	ukb-b-589	TRUE	textfile	2	TRUE	6.05179e-05	24.5127
rs35435530	T	G	T	G	0.0180996	-0.0002	0.085726	0.0865	FALSE	FALSE	FALSE	0.0044	0.9707	400102	TRUE	reported	textfile	0.0036953	455314	58078841	4	9.7e-07	ukb-b-589	TRUE	textfile	2	TRUE	5.13519e-05	23.9905
rs35731545	T	C	T	C	-0.0368108	-0.0123	0.018158	0.0186	FALSE	FALSE	FALSE	0.0089	0.1649	400102	TRUE	reported	textfile	0.00755775	455314	67550725	15	1.1e-06	ukb-b-589	TRUE	textfile	2	TRUE	4.83159e-05	23.7228
rs3760987	T	C	T	C	-0.0121799	0.002	0.213122	0.2128	FALSE	FALSE	FALSE	0.0029	0.4855	400102	TRUE	reported	textfile	0.00241789	455314	1239881	19	4.7e-07	ukb-b-589	TRUE	textfile	2	TRUE	4.97569e-05	25.3755
rs3770007	C	T	C	T	0.0163556	0.0029	0.121605	0.1197	FALSE	FALSE	FALSE	0.0036	0.4181	400102	TRUE	reported	textfile	0.003003	455314	178535870	2	5.1e-08	ukb-b-589	TRUE	textfile	2	TRUE	5.71484e-05	29.6635
rs3809711	A	G	A	G	0.022485	-0.0114	0.052862	0.0552	FALSE	FALSE	FALSE	0.0054	0.03383	400102	TRUE	reported	textfile	0.0045619	455314	77102489	17	8.3e-07	ukb-b-589	TRUE	textfile	2	TRUE	5.06259e-05	24.2937
rs4334436	A	G	A	G	-0.0108512	0.0034	0.310666	0.3128	FALSE	FALSE	FALSE	0.0025	0.1797	400102	TRUE	reported	textfile	0.00212284	455314	141585907	2	3.2e-07	ukb-b-589	TRUE	textfile	2	TRUE	5.04323e-05	26.1289
rs45566035	A	C	A	C	0.0382952	-0.0053	0.014789	0.0144	FALSE	FALSE	FALSE	0.01	0.5985	400102	TRUE	reported	textfile	0.00826618	455314	113962278	2	3.6e-06	ukb-b-589	TRUE	textfile	2	TRUE	4.27353e-05	21.4624
rs4673633	A	G	A	G	-0.0130482	0.0008	0.156468	0.1558	FALSE	FALSE	FALSE	0.0033	0.7994	400102	TRUE	reported	textfile	0.00273531	455314	212658297	2	1.8e-06	ukb-b-589	TRUE	textfile	2	TRUE	4.49426e-05	22.7556
rs4692550	G	A	G	A	0.0100033	-0.0018	0.653241	0.6502	FALSE	FALSE	FALSE	0.0024	0.4588	400102	TRUE	reported	textfile	0.0020687	455314	25883566	4	1.3e-06	ukb-b-589	TRUE	textfile	2	TRUE	4.53333e-05	23.3825
rs4760076	G	T	G	T	-0.0106171	0.0005	0.266959	0.2664	FALSE	FALSE	FALSE	0.0027	0.8545	400102	TRUE	reported	textfile	0.0022372	455314	129799924	12	2.1e-06	ukb-b-589	TRUE	textfile	2	TRUE	4.41179e-05	22.5218
rs4788565	A	G	A	G	-0.0219191	0.0036	0.066776	0.0694	FALSE	FALSE	FALSE	0.0047	0.4511	400102	TRUE	reported	textfile	0.00399449	455314	71892471	16	4.1e-08	ukb-b-589	TRUE	textfile	2	TRUE	5.988e-05	30.1108
rs4965742	G	A	G	A	0.0227984	-0.0035	0.941872	0.9407	FALSE	FALSE	FALSE	0.0051	0.4844	400102	TRUE	reported	textfile	0.00427718	455314	101501626	15	9.8e-08	ukb-b-589	TRUE	textfile	2	TRUE	5.69136e-05	28.4115
rs56077944	T	C	T	C	-0.0177183	0.0017	0.073578	0.0734	FALSE	FALSE	FALSE	0.0045	0.7108	400102	TRUE	reported	textfile	0.00379428	455314	42865406	18	3e-06	ukb-b-589	TRUE	textfile	2	TRUE	4.27987e-05	21.8065
rs57094102	A	G	A	G	0.0236697	-0.0011	0.044986	0.0431	FALSE	FALSE	FALSE	0.0058	0.8543	400102	TRUE	reported	textfile	0.00474468	455314	95357300	15	6.1e-07	ukb-b-589	TRUE	textfile	2	TRUE	4.81396e-05	24.8869
rs57548641	G	A	G	A	-0.027527	0.0101	0.028458	0.0279	FALSE	FALSE	FALSE	0.0071	0.1581	400102	TRUE	reported	textfile	0.00595753	455314	24418870	4	3.8e-06	ukb-b-589	TRUE	textfile	2	TRUE	4.19e-05	21.3494
rs5768182	G	A	G	A	0.00990813	0.0002	0.312829	0.3114	FALSE	FALSE	FALSE	0.0025	0.933	400102	TRUE	reported	textfile	0.00213532	455314	48325911	22	3.5e-06	ukb-b-589	TRUE	textfile	2	TRUE	4.22071e-05	21.5307
rs57900082	G	A	G	A	0.01233	-0.0003	0.172901	0.1723	FALSE	FALSE	FALSE	0.0031	0.9186	400102	TRUE	reported	textfile	0.0026103	455314	11679101	16	2.3e-06	ukb-b-589	TRUE	textfile	2	TRUE	4.34822e-05	22.3123
rs58157605	A	G	A	G	0.032989	-0.0059	0.020001	0.0197	FALSE	FALSE	FALSE	0.0085	0.4877	400102	TRUE	reported	textfile	0.00708053	455314	112273497	6	3.2e-06	ukb-b-589	TRUE	textfile	2	TRUE	4.26624e-05	21.7073
rs60304336	T	G	T	G	0.0279318	-0.0051	0.040906	0.0398	FALSE	FALSE	FALSE	0.006	0.3945	400102	TRUE	reported	textfile	0.00502954	455314	22794150	19	2.8e-08	ukb-b-589	TRUE	textfile	2	TRUE	6.12176e-05	30.8419
rs6071089	T	C	T	C	-0.00898692	0.0016	0.507771	0.5091	FALSE	FALSE	FALSE	0.0023	0.4975	400102	TRUE	reported	textfile	0.00196656	455314	35183699	20	4.9e-06	ukb-b-589	TRUE	textfile	2	TRUE	4.03726e-05	20.8837
rs61620752	G	T	G	T	0.0160687	-0.0009	0.148343	0.1494	FALSE	FALSE	FALSE	0.0033	0.7848	400102	TRUE	reported	textfile	0.00276719	455314	127488751	8	6.4e-09	ukb-b-589	TRUE	textfile	2	TRUE	6.52414e-05	33.7197
rs61875074	C	A	C	A	0.0222662	0.0035	0.073029	0.0745	FALSE	FALSE	FALSE	0.0046	0.4448	400102	TRUE	reported	textfile	0.00384125	455314	122622906	10	6.8e-09	ukb-b-589	TRUE	textfile	2	TRUE	6.71249e-05	33.6006
rs61882742	C	A	C	A	-0.0106526	0.002	0.305778	0.3074	FALSE	FALSE	FALSE	0.0025	0.4199	400102	TRUE	reported	textfile	0.00213672	455314	18286402	11	6.2e-07	ukb-b-589	TRUE	textfile	2	TRUE	4.81777e-05	24.8551
rs62024305	A	T	A	T	-0.0364871	-0.0107	0.019139	0.0192	FALSE	TRUE	FALSE	0.0088	0.2208	400102	TRUE	reported	textfile	0.00731178	455314	88893848	15	6e-07	ukb-b-589	TRUE	textfile	2	TRUE	4.99845e-05	24.9019
rs62111201	A	T	A	T	-0.0136231	0.005	0.153313	0.1517	FALSE	TRUE	FALSE	0.0033	0.1292	400102	TRUE	reported	textfile	0.00273507	455314	13497870	19	6.3e-07	ukb-b-589	TRUE	textfile	2	TRUE	4.81819e-05	24.8093
rs62118471	C	T	C	T	0.0294602	-0.0105	0.02741	0.0273	FALSE	FALSE	FALSE	0.0077	0.1733	400102	TRUE	reported	textfile	0.00641459	455314	45691049	19	4.4e-06	ukb-b-589	TRUE	textfile	2	TRUE	4.62743e-05	21.0928
rs62299683	G	A	G	A	-0.0141059	-0.0005	0.152876	0.1556	FALSE	FALSE	FALSE	0.0033	0.8899	400102	TRUE	reported	textfile	0.00281059	455314	17006783	4	5.2e-07	ukb-b-589	TRUE	textfile	2	TRUE	5.15369e-05	25.1887
rs62370429	C	T	C	T	-0.0261606	0	0.05775	0.0579	FALSE	FALSE	FALSE	0.0052	0.9986	400102	TRUE	reported	textfile	0.0043481	455314	101484521	5	1.8e-09	ukb-b-589	TRUE	textfile	2	TRUE	7.44807e-05	36.199
rs62521107	T	C	T	C	-0.034425	-0.001	0.020286	0.0198	FALSE	FALSE	FALSE	0.0087	0.9074	400102	TRUE	reported	textfile	0.00714805	455314	118851954	8	1.5e-06	ukb-b-589	TRUE	textfile	2	TRUE	4.71057e-05	23.1938
rs6447363	A	G	A	G	0.0103074	-0.0024	0.701765	0.7041	FALSE	FALSE	FALSE	0.0025	0.3391	400102	TRUE	reported	textfile	0.00214733	455314	44648797	4	1.6e-06	ukb-b-589	TRUE	textfile	2	TRUE	4.44712e-05	23.041
rs6557711	A	G	A	G	0.00962138	-0.0002	0.666731	0.6657	FALSE	FALSE	FALSE	0.0025	0.92	400102	TRUE	reported	textfile	0.00209011	455314	23590795	8	4.2e-06	ukb-b-589	TRUE	textfile	2	TRUE	4.11387e-05	21.1903
rs6793835	A	G	A	G	-0.0129858	0.0042	0.263796	0.2634	FALSE	FALSE	FALSE	0.0027	0.1138	400102	TRUE	reported	textfile	0.00223823	455314	135819934	3	6.6e-09	ukb-b-589	TRUE	textfile	2	TRUE	6.54989e-05	33.6611
rs6852114	A	T	A	T	-0.0120012	0.0015	0.178807	0.1767	FALSE	TRUE	FALSE	0.003	0.6112	400102	TRUE	reported	textfile	0.00256713	455314	6062117	4	2.9e-06	ukb-b-589	TRUE	textfile	2	TRUE	4.2297e-05	21.8551
rs6879874	T	A	T	A	0.0106981	-0.0042	0.723694	0.7228	FALSE	TRUE	FALSE	0.0026	0.1092	400102	TRUE	reported	textfile	0.00219785	455314	176730775	5	1.1e-06	ukb-b-589	TRUE	textfile	2	TRUE	4.57708e-05	23.6928
rs6880443	A	G	A	G	0.0573364	0.0026	0.007282	0.0072	FALSE	FALSE	FALSE	0.0145	0.857	400102	TRUE	reported	textfile	0.0117827	455314	138693376	5	1.1e-06	ukb-b-589	TRUE	textfile	2	TRUE	4.753e-05	23.6794
rs6954290	T	G	T	G	0.01011	-0.0004	0.324277	0.3224	FALSE	FALSE	FALSE	0.0025	0.8627	400102	TRUE	reported	textfile	0.00210494	455314	92283098	7	1.6e-06	ukb-b-589	TRUE	textfile	2	TRUE	4.47937e-05	23.0687
rs7039140	C	T	C	T	0.00964023	0.0002	0.655555	0.6552	FALSE	FALSE	FALSE	0.0025	0.9322	400102	TRUE	reported	textfile	0.0020737	455314	90405507	9	3.3e-06	ukb-b-589	TRUE	textfile	2	TRUE	4.19695e-05	21.6114
rs708986	A	C	A	C	-0.010593	0.0027	0.757661	0.7581	FALSE	FALSE	FALSE	0.0027	0.3091	400102	TRUE	reported	textfile	0.00229287	455314	17128745	20	3.8e-06	ukb-b-589	TRUE	textfile	2	TRUE	4.12065e-05	21.3442
rs7130576	T	G	T	G	0.00965968	0.001	0.65803	0.6593	FALSE	FALSE	FALSE	0.0025	0.684	400102	TRUE	reported	textfile	0.00208035	455314	124020151	11	3.4e-06	ukb-b-589	TRUE	textfile	2	TRUE	4.19942e-05	21.5602
rs7134253	T	C	T	C	-0.0112634	-0.0018	0.250118	0.2502	FALSE	FALSE	FALSE	0.0027	0.5101	400102	TRUE	reported	textfile	0.00227409	455314	47798724	12	7.3e-07	ukb-b-589	TRUE	textfile	2	TRUE	4.7589e-05	24.5315
rs7148769	T	C	T	C	-0.012845	-0.0017	0.216337	0.215	FALSE	FALSE	FALSE	0.0028	0.5427	400102	TRUE	reported	textfile	0.00239447	455314	62359041	14	8.1e-08	ukb-b-589	TRUE	textfile	2	TRUE	5.59446e-05	28.7773
rs7200852	A	C	A	C	-0.0244283	0.0035	0.054732	0.0532	FALSE	FALSE	FALSE	0.0054	0.5138	400102	TRUE	reported	textfile	0.00445039	455314	86157310	16	4e-08	ukb-b-589	TRUE	textfile	2	TRUE	6.17466e-05	30.1294
rs7222234	A	T	A	T	-0.0214675	-0.0036	0.06492	0.0645	FALSE	TRUE	FALSE	0.0048	0.4518	400102	TRUE	reported	textfile	0.00399575	455314	63375465	17	7.8e-08	ukb-b-589	TRUE	textfile	2	TRUE	5.59526e-05	28.8647
rs7249925	G	A	G	A	0.0117277	0.0004	0.229611	0.2287	FALSE	FALSE	FALSE	0.0028	0.8917	400102	TRUE	reported	textfile	0.0023372	455314	50093572	19	5.2e-07	ukb-b-589	TRUE	textfile	2	TRUE	4.86585e-05	25.1787
rs72777076	G	A	G	A	-0.0160314	0.0015	0.10102	0.1005	FALSE	FALSE	FALSE	0.004	0.6977	400102	TRUE	reported	textfile	0.00329608	455314	91737048	5	1.2e-06	ukb-b-589	TRUE	textfile	2	TRUE	4.66799e-05	23.6563
rs72795429	T	C	T	C	-0.0308883	-0.0015	0.029915	0.03	FALSE	FALSE	FALSE	0.0069	0.829	400102	TRUE	reported	textfile	0.005774	455314	84606181	16	8.8e-08	ukb-b-589	TRUE	textfile	2	TRUE	5.53754e-05	28.6177
rs72802307	T	A	T	A	0.0228063	0.004	0.054934	0.0545	FALSE	TRUE	FALSE	0.0054	0.4554	400102	TRUE	reported	textfile	0.00437735	455314	75187771	16	1.9e-07	ukb-b-589	TRUE	textfile	2	TRUE	5.40061e-05	27.1448
rs72813491	G	T	G	T	-0.0191525	0.0012	0.063384	0.0629	FALSE	FALSE	FALSE	0.0049	0.8121	400102	TRUE	reported	textfile	0.00407669	455314	79478949	10	2.6e-06	ukb-b-589	TRUE	textfile	2	TRUE	4.35534e-05	22.0717
rs72835003	C	T	C	T	0.0281259	0.0014	0.027279	0.0269	FALSE	FALSE	FALSE	0.0073	0.8476	400102	TRUE	reported	textfile	0.00604789	455314	4714471	17	3.3e-06	ukb-b-589	TRUE	textfile	2	TRUE	4.19817e-05	21.6274
rs7313274	A	C	A	C	-0.00983519	0.0032	0.358269	0.3601	FALSE	FALSE	FALSE	0.0024	0.1921	400102	TRUE	reported	textfile	0.00205089	455314	119464651	12	1.6e-06	ukb-b-589	TRUE	textfile	2	TRUE	4.44793e-05	22.9975
rs7380478	T	C	T	C	0.00948552	0.0013	0.455583	0.4559	FALSE	FALSE	FALSE	0.0024	0.5838	400102	TRUE	reported	textfile	0.00196893	455314	180515268	5	1.5e-06	ukb-b-589	TRUE	textfile	2	TRUE	4.46325e-05	23.2093
rs74247887	T	C	T	C	0.037132	0.0111	0.028721	0.0283	FALSE	FALSE	FALSE	0.0071	0.117	400102	TRUE	reported	textfile	0.00588066	455314	26213103	15	2.7e-10	ukb-b-589	TRUE	textfile	2	TRUE	7.69255e-05	39.8698
rs74315563	T	C	T	C	-0.0390064	0.0016	0.013745	0.0139	FALSE	FALSE	FALSE	0.0101	0.8773	400102	TRUE	reported	textfile	0.00850709	455314	45013998	2	4.5e-06	ukb-b-589	TRUE	textfile	2	TRUE	4.12511e-05	21.0237
rs74407126	G	C	G	C	0.0198013	-0.0059	0.06845	0.0675	FALSE	TRUE	FALSE	0.0049	0.2285	400102	TRUE	reported	textfile	0.00403116	455314	58237772	12	9e-07	ukb-b-589	TRUE	textfile	2	TRUE	5.00031e-05	24.1283
rs7440783	T	C	T	C	-0.00912108	-0.0012	0.459145	0.4594	FALSE	FALSE	FALSE	0.0024	0.6021	400102	TRUE	reported	textfile	0.00197589	455314	165761712	4	3.9e-06	ukb-b-589	TRUE	textfile	2	TRUE	4.13193e-05	21.3092
rs74444373	A	G	A	G	0.0201555	0.0011	0.076705	0.0763	FALSE	FALSE	FALSE	0.0045	0.7987	400102	TRUE	reported	textfile	0.0037202	455314	5980759	5	6e-08	ukb-b-589	TRUE	textfile	2	TRUE	5.75415e-05	29.3531
rs744802	G	A	G	A	0.0176051	0.0014	0.097756	0.0987	FALSE	FALSE	FALSE	0.0039	0.7285	400102	TRUE	reported	textfile	0.00331797	455314	14370852	3	1.1e-07	ukb-b-589	TRUE	textfile	2	TRUE	5.46732e-05	28.1535
rs74805019	C	G	C	G	-0.0307133	0.004	0.033712	0.0346	FALSE	TRUE	FALSE	0.0065	0.5367	400102	TRUE	reported	textfile	0.00548224	455314	53081859	15	2.1e-08	ukb-b-589	TRUE	textfile	2	TRUE	6.14574e-05	31.3861
rs75076110	G	C	G	C	-0.0213671	0.0064	0.052404	0.0532	FALSE	TRUE	FALSE	0.0053	0.2292	400102	TRUE	reported	textfile	0.00452456	455314	9623546	9	2.3e-06	ukb-b-589	TRUE	textfile	2	TRUE	4.53429e-05	22.3017
rs7553571	G	A	G	A	0.00994318	0.0017	0.453425	0.4536	FALSE	FALSE	FALSE	0.0024	0.4745	400102	TRUE	reported	textfile	0.00198543	455314	104843216	1	5.5e-07	ukb-b-589	TRUE	textfile	2	TRUE	4.90045e-05	25.0808
rs75614542	C	A	C	A	-0.0252944	-0.0047	0.037884	0.0379	FALSE	FALSE	FALSE	0.0062	0.4519	400102	TRUE	reported	textfile	0.00514655	455314	123521842	9	8.9e-07	ukb-b-589	TRUE	textfile	2	TRUE	4.66404e-05	24.1555
rs75741864	A	T	A	T	-0.0495123	0.0008	0.009908	0.011	FALSE	TRUE	FALSE	0.0122	0.945	400102	TRUE	reported	textfile	0.0105554	455314	50649899	6	2.7e-06	ukb-b-589	TRUE	textfile	2	TRUE	4.8097e-05	22.0027
rs75945249	C	T	C	T	-0.0385194	0.0034	0.01541	0.0164	FALSE	FALSE	FALSE	0.0093	0.7188	400102	TRUE	reported	textfile	0.00795972	455314	33385720	1	1.3e-06	ukb-b-589	TRUE	textfile	2	TRUE	4.50243e-05	23.4187
rs76425335	A	G	A	G	-0.0239639	0.0013	0.043332	0.0435	FALSE	FALSE	FALSE	0.0058	0.8289	400102	TRUE	reported	textfile	0.00494195	455314	3440346	20	1.2e-06	ukb-b-589	TRUE	textfile	2	TRUE	4.76118e-05	23.5136
rs7645358	G	A	G	A	0.0151663	-0.0069	0.117755	0.1182	FALSE	FALSE	FALSE	0.0036	0.0569	400102	TRUE	reported	textfile	0.00309641	455314	38627825	3	9.7e-07	ukb-b-589	TRUE	textfile	2	TRUE	4.77923e-05	23.9907
rs76557708	C	T	C	T	-0.0157459	0.006	0.096786	0.0975	FALSE	FALSE	FALSE	0.0041	0.1407	400102	TRUE	reported	textfile	0.00343172	455314	100483739	12	4.5e-06	ukb-b-589	TRUE	textfile	2	TRUE	4.33479e-05	21.0529
rs76646807	T	C	T	C	-0.0259886	0.0067	0.036028	0.037	FALSE	FALSE	FALSE	0.0062	0.2868	400102	TRUE	reported	textfile	0.00532368	455314	39388190	18	1.1e-06	ukb-b-589	TRUE	textfile	2	TRUE	4.69138e-05	23.831
rs76881430	G	T	G	T	-0.0249692	0.0033	0.03653	0.0367	FALSE	FALSE	FALSE	0.0062	0.6002	400102	TRUE	reported	textfile	0.00523641	455314	3046271	3	1.9e-06	ukb-b-589	TRUE	textfile	2	TRUE	4.38861e-05	22.7375
rs77199539	T	C	T	C	-0.0247229	0.0071	0.034214	0.0339	FALSE	FALSE	FALSE	0.0066	0.279	400102	TRUE	reported	textfile	0.00540417	455314	156461550	1	4.8e-06	ukb-b-589	TRUE	textfile	2	TRUE	4.03937e-05	20.9286
rs77454912	T	C	T	C	0.0193895	0.0056	0.059128	0.0584	FALSE	FALSE	FALSE	0.005	0.2636	400102	TRUE	reported	textfile	0.00420818	455314	5004271	9	4.1e-06	ukb-b-589	TRUE	textfile	2	TRUE	4.18299e-05	21.2297
rs77743185	G	T	G	T	0.0525369	-0.0185	0.009486	0.0095	FALSE	FALSE	FALSE	0.0128	0.1479	400102	TRUE	reported	textfile	0.0104385	455314	69425891	8	4.8e-07	ukb-b-589	TRUE	textfile	2	TRUE	5.18684e-05	25.331
rs77857236	C	A	C	A	0.0217473	-0.0091	0.04671	0.0461	FALSE	FALSE	FALSE	0.0056	0.1057	400102	TRUE	reported	textfile	0.00466192	455314	79820928	15	3.1e-06	ukb-b-589	TRUE	textfile	2	TRUE	4.21188e-05	21.7611
rs77863898	T	C	T	C	-0.0204078	0.0083	0.072798	0.075	FALSE	FALSE	FALSE	0.0049	0.09004	400102	TRUE	reported	textfile	0.00407865	455314	2637201	10	5.6e-07	ukb-b-589	TRUE	textfile	2	TRUE	5.62233e-05	25.0357
rs77932605	T	A	T	A	0.0239506	-0.0004	0.041921	0.0409	FALSE	TRUE	FALSE	0.006	0.9475	400102	TRUE	reported	textfile	0.00493579	455314	98591217	12	1.2e-06	ukb-b-589	TRUE	textfile	2	TRUE	4.60782e-05	23.5461
rs7825598	G	A	G	A	0.0161792	-0.0064	0.89277	0.8935	FALSE	FALSE	FALSE	0.0038	0.09526	400102	TRUE	reported	textfile	0.00318957	455314	127030253	8	3.9e-07	ukb-b-589	TRUE	textfile	2	TRUE	5.01187e-05	25.7306
rs78267018	C	T	C	T	-0.0343202	-0.0065	0.017692	0.0167	FALSE	FALSE	FALSE	0.0093	0.4807	400102	TRUE	reported	textfile	0.00745656	455314	95878179	12	4.2e-06	ukb-b-589	TRUE	textfile	2	TRUE	4.09406e-05	21.1847
rs78723881	G	T	G	T	0.0137969	-0.0034	0.129381	0.1323	FALSE	FALSE	FALSE	0.0035	0.3295	400102	TRUE	reported	textfile	0.0029745	455314	54630635	19	3.5e-06	ukb-b-589	TRUE	textfile	2	TRUE	4.28836e-05	21.5147
rs78783963	A	T	A	T	-0.0268423	0.0018	0.031107	0.0322	FALSE	TRUE	FALSE	0.0069	0.7934	400102	TRUE	reported	textfile	0.00584117	455314	114296145	3	4.3e-06	ukb-b-589	TRUE	textfile	2	TRUE	4.34314e-05	21.1174
rs78794032	T	C	T	C	-0.0647383	-0.0018	0.005823	0.0062	FALSE	FALSE	FALSE	0.0155	0.9065	400102	TRUE	reported	textfile	0.0133709	455314	21449789	14	1.3e-06	ukb-b-589	TRUE	textfile	2	TRUE	4.85247e-05	23.4424
rs79056516	G	A	G	A	-0.0313185	0	0.026989	0.0267	FALSE	FALSE	FALSE	0.0077	0.9986	400102	TRUE	reported	textfile	0.00631519	455314	19179352	5	7.1e-07	ukb-b-589	TRUE	textfile	2	TRUE	5.15153e-05	24.594
rs79141939	A	G	A	G	-0.0166046	-0.0029	0.10022	0.0991	FALSE	FALSE	FALSE	0.004	0.4777	400102	TRUE	reported	textfile	0.00334878	455314	15003709	1	7.1e-07	ukb-b-589	TRUE	textfile	2	TRUE	4.97253e-05	24.5858
rs7926943	T	C	T	C	0.0109082	-0.0048	0.729352	0.7295	FALSE	FALSE	FALSE	0.0027	0.07233	400102	TRUE	reported	textfile	0.00222981	455314	59041725	11	1e-06	ukb-b-589	TRUE	textfile	2	TRUE	4.69762e-05	23.9315
rs7934982	C	G	C	G	0.00999373	0.0003	0.401048	0.4032	FALSE	TRUE	FALSE	0.0024	0.8868	400102	TRUE	reported	textfile	0.0020065	455314	111149632	11	6.3e-07	ukb-b-589	TRUE	textfile	2	TRUE	4.79815e-05	24.8072
rs79431487	G	T	G	T	-0.0339552	-0.0061	0.019057	0.0192	FALSE	FALSE	FALSE	0.0087	0.4835	400102	TRUE	reported	textfile	0.00729875	455314	75825555	15	3.3e-06	ukb-b-589	TRUE	textfile	2	TRUE	4.31063e-05	21.6429
rs79515662	A	G	A	G	0.0459526	-0.0157	0.01216	0.0121	FALSE	FALSE	FALSE	0.0109	0.15	400102	TRUE	reported	textfile	0.00896748	455314	86149757	16	3e-07	ukb-b-589	TRUE	textfile	2	TRUE	5.07306e-05	26.2591
rs79659681	G	A	G	A	0.112195	-0.0182	0.002388	0.0123	FALSE	FALSE	FALSE	0.018	0.3109	400102	TRUE	reported	textfile	0.0209832	455314	27034995	16	8.9e-08	ukb-b-589	TRUE	textfile	2	TRUE	5.99754e-05	28.5893
rs80055518	C	A	C	A	0.0356981	-0.0042	0.017792	0.0188	FALSE	FALSE	FALSE	0.0087	0.6268	400102	TRUE	reported	textfile	0.00752627	455314	24905504	7	2.1e-06	ukb-b-589	TRUE	textfile	2	TRUE	4.45398e-05	22.4973
rs80184318	A	G	A	G	0.0407096	-0.0177	0.01799	0.0181	FALSE	FALSE	FALSE	0.0106	0.09486	400102	TRUE	reported	textfile	0.00863699	455314	80308055	12	2.4e-06	ukb-b-589	TRUE	textfile	2	TRUE	5.85559e-05	22.2162
rs80302245	C	G	C	G	0.0221591	0.0004	0.04776	0.0471	FALSE	TRUE	FALSE	0.0055	0.9434	400102	TRUE	reported	textfile	0.00460586	455314	168703020	5	1.5e-06	ukb-b-589	TRUE	textfile	2	TRUE	4.46627e-05	23.1464
rs8132764	A	T	A	T	-0.0235645	0.011	0.045569	0.0448	FALSE	TRUE	FALSE	0.0059	0.06232	400102	TRUE	reported	textfile	0.00491884	455314	44739904	21	1.7e-06	ukb-b-589	TRUE	textfile	2	TRUE	4.83015e-05	22.9504
rs9410480	G	C	G	C	-0.0120357	0	0.244233	0.2438	FALSE	TRUE	FALSE	0.0027	0.9997	400102	TRUE	reported	textfile	0.00228714	455314	92035561	9	1.4e-07	ukb-b-589	TRUE	textfile	2	TRUE	5.34767e-05	27.6922
rs9510651	C	T	C	T	-0.0215605	0.0029	0.048778	0.0485	FALSE	FALSE	FALSE	0.0056	0.5961	400102	TRUE	reported	textfile	0.00464737	455314	23821990	13	3.5e-06	ukb-b-589	TRUE	textfile	2	TRUE	4.31374e-05	21.523
rs9529552	G	A	G	A	-0.0248912	-0.0004	0.049432	0.052	FALSE	FALSE	FALSE	0.0053	0.9325	400102	TRUE	reported	textfile	0.00458235	455314	69814820	13	5.6e-08	ukb-b-589	TRUE	textfile	2	TRUE	5.82255e-05	29.5063
rs9655078	T	G	T	G	0.00932548	0.0021	0.465697	0.4626	FALSE	FALSE	FALSE	0.0023	0.3702	400102	TRUE	reported	textfile	0.00197495	455314	10836188	7	2.3e-06	ukb-b-589	TRUE	textfile	2	TRUE	4.32776e-05	22.2962
rs978504	C	T	C	T	-0.0246429	0.0083	0.035559	0.0357	FALSE	FALSE	FALSE	0.0065	0.2052	400102	TRUE	reported	textfile	0.00537305	455314	189550700	4	4.5e-06	ukb-b-589	TRUE	textfile	2	TRUE	4.16523e-05	21.035
rs9792187	T	C	T	C	0.0153661	-0.0076	0.129179	0.129	FALSE	FALSE	FALSE	0.0035	0.03049	400102	TRUE	reported	textfile	0.00294228	455314	60553075	8	1.8e-07	ukb-b-589	TRUE	textfile	2	TRUE	5.31225e-05	27.2747
rs9890345	C	T	C	T	0.0138617	0.0052	0.143046	0.1427	FALSE	FALSE	FALSE	0.0033	0.1144	400102	TRUE	reported	textfile	0.00281363	455314	16300655	17	8.4e-07	ukb-b-589	TRUE	textfile	2	TRUE	4.71082e-05	24.2716

## Sheet: Table S3
Instrumental Variables Information for PM10-FEV1/FVC
SNP	effect_allele.exposure	other_allele.exposure	effect_allele.outcome	other_allele.outcome	beta.exposure	beta.outcome	eaf.exposure	eaf.outcome	remove	palindromic	ambiguous	se.outcome	pval.outcome	samplesize.outcome	mr_keep.outcome	pval_origin.outcome	data_source.outcome	se.exposure	samplesize.exposure	pos.exposure	chr.exposure	pval.exposure	id.exposure	mr_keep.exposure	data_source.exposure	action	mr_keep	R2	F
rs10088658	G	A	G	A	-0.0101181	-0.0001	0.335102	0.338	FALSE	FALSE	FALSE	0.0025	0.958	400102	TRUE	reported	textfile	0.00208715	455314	105272200	8	1.2e-06	ukb-b-589	TRUE	textfile	2	TRUE	4.56205e-05	23.5012
rs10104149	G	A	G	A	0.0308199	0.003	0.025657	0.025	FALSE	FALSE	FALSE	0.0077	0.695	400102	TRUE	reported	textfile	0.00623948	455314	41234753	8	7.8e-07	ukb-b-589	TRUE	textfile	2	TRUE	4.74909e-05	24.3986
rs10498638	C	T	C	T	0.0140135	-0.0016	0.188322	0.189	FALSE	FALSE	FALSE	0.0031	0.599	400102	TRUE	reported	textfile	0.00253691	455314	93934435	14	3.3e-08	ukb-b-589	TRUE	textfile	2	TRUE	6.00355e-05	30.5129
rs10804931	T	G	T	G	-0.0101148	0	0.622536	0.626	FALSE	FALSE	FALSE	0.0025	0.989	400102	TRUE	reported	textfile	0.00203648	455314	190842139	3	6.8e-07	ukb-b-589	TRUE	textfile	2	TRUE	4.80822e-05	24.6692
rs10823487	T	G	T	G	0.00961885	-0.0044	0.430056	0.428	FALSE	FALSE	FALSE	0.0024	0.0693	400102	TRUE	reported	textfile	0.00199374	455314	71900395	10	1.4e-06	ukb-b-589	TRUE	textfile	2	TRUE	4.53559e-05	23.276
rs10874235	T	C	T	C	-0.0097259	-0.0004	0.6909	0.694	FALSE	FALSE	FALSE	0.0026	0.872	400102	TRUE	reported	textfile	0.00212216	455314	81864455	1	4.6e-06	ukb-b-589	TRUE	textfile	2	TRUE	4.04021e-05	21.0041
rs10889408	A	G	A	G	0.00915534	-0.0006	0.504893	0.507	FALSE	FALSE	FALSE	0.0024	0.809	400102	TRUE	reported	textfile	0.001969	455314	63602753	1	3.3e-06	ukb-b-589	TRUE	textfile	2	TRUE	4.19061e-05	21.6201
rs10906340	T	C	T	C	-0.0150705	0.005	0.11391	0.113	FALSE	FALSE	FALSE	0.0037	0.18	400102	TRUE	reported	textfile	0.00310644	455314	6405507	10	1.2e-06	ukb-b-589	TRUE	textfile	2	TRUE	4.58485e-05	23.5358
rs10983735	A	G	A	G	0.0124794	-0.0008	0.154465	0.152	FALSE	FALSE	FALSE	0.0033	0.801	400102	TRUE	reported	textfile	0.00272428	455314	120416066	9	4.6e-06	ukb-b-589	TRUE	textfile	2	TRUE	4.06798e-05	20.9838
rs11027689	A	G	A	G	-0.00959399	-0.0015	0.345315	0.345	FALSE	FALSE	FALSE	0.0025	0.538	400102	TRUE	reported	textfile	0.00206952	455314	24074207	11	3.6e-06	ukb-b-589	TRUE	textfile	2	TRUE	4.16175e-05	21.4911
rs11120971	C	A	C	A	-0.0105223	0.0032	0.707336	0.706	FALSE	FALSE	FALSE	0.0026	0.216	400102	TRUE	reported	textfile	0.00215598	455314	7615589	1	1.1e-06	ukb-b-589	TRUE	textfile	2	TRUE	4.58402e-05	23.8195
rs111419645	C	A	C	A	0.024296	0.0016	0.035925	0.036	FALSE	FALSE	FALSE	0.0064	0.8	400102	TRUE	reported	textfile	0.00527832	455314	165818054	6	4.2e-06	ukb-b-589	TRUE	textfile	2	TRUE	4.08891e-05	21.1874
rs111536585	A	C	A	C	-0.0356011	0.0024	0.022584	0.0226	FALSE	FALSE	FALSE	0.0086	0.78	400102	TRUE	reported	textfile	0.00690396	455314	85484354	16	2.5e-07	ukb-b-589	TRUE	textfile	2	TRUE	5.59548e-05	26.5907
rs112307532	T	G	T	G	-0.0249965	0.0037	0.037949	0.0386	FALSE	FALSE	FALSE	0.0064	0.557	400102	TRUE	reported	textfile	0.00513664	455314	130916905	2	1.1e-06	ukb-b-589	TRUE	textfile	2	TRUE	4.56233e-05	23.681
rs112596499	G	A	G	A	-0.0109065	0.0052	0.265142	0.266	FALSE	FALSE	FALSE	0.0027	0.0565	400102	TRUE	reported	textfile	0.00223273	455314	177127758	3	1e-06	ukb-b-589	TRUE	textfile	2	TRUE	4.63535e-05	23.8615
rs112927006	A	G	A	G	-0.0177083	0.0006	0.081099	0.0797	FALSE	FALSE	FALSE	0.0044	0.901	400102	TRUE	reported	textfile	0.00363197	455314	134925648	3	1.1e-06	ukb-b-589	TRUE	textfile	2	TRUE	4.67378e-05	23.7722
rs112965629	C	T	C	T	-0.0298994	-0.0052	0.026365	0.026	FALSE	FALSE	FALSE	0.0075	0.49	400102	TRUE	reported	textfile	0.00613521	455314	182707219	2	1.1e-06	ukb-b-589	TRUE	textfile	2	TRUE	4.58964e-05	23.7501
rs113577116	A	G	A	G	-0.0650866	0.0106	0.005587	0.0062	FALSE	FALSE	FALSE	0.0169	0.53	400102	TRUE	reported	textfile	0.0142493	455314	106482740	7	4.9e-06	ukb-b-589	TRUE	textfile	2	TRUE	4.70716e-05	20.8639
rs113860796	C	G	C	G	0.0256327	0.0059	0.034895	0.0347	FALSE	TRUE	FALSE	0.0067	0.379	400102	TRUE	reported	textfile	0.00546823	455314	36378838	13	2.8e-06	ukb-b-589	TRUE	textfile	2	TRUE	4.42544e-05	21.9733
rs113904579	A	G	A	G	0.0238576	0.0076	0.042057	0.0412	FALSE	FALSE	FALSE	0.0062	0.22	400102	TRUE	reported	textfile	0.00501087	455314	91650771	14	1.9e-06	ukb-b-589	TRUE	textfile	2	TRUE	4.58629e-05	22.6687
rs114789974	A	C	A	C	-0.0552064	-0.0161	0.010467	0.0111	FALSE	FALSE	FALSE	0.0114	0.16	400102	TRUE	reported	textfile	0.00963471	455314	19498078	2	1e-08	ukb-b-589	TRUE	textfile	2	TRUE	6.31337e-05	32.8323
rs114856531	T	C	T	C	-0.0396894	0.0185	0.013696	0.0136	FALSE	FALSE	FALSE	0.0104	0.0763	400102	TRUE	reported	textfile	0.00851676	455314	183954806	4	3.2e-06	ukb-b-589	TRUE	textfile	2	TRUE	4.25582e-05	21.717
rs115057100	G	A	G	A	0.0314265	0.0059	0.0211	0.021	FALSE	FALSE	FALSE	0.0085	0.492	400102	TRUE	reported	textfile	0.00684709	455314	84292546	5	4.4e-06	ukb-b-589	TRUE	textfile	2	TRUE	4.07984e-05	21.0659
rs115302993	C	T	C	T	-0.0276131	-0.006	0.030554	0.03	FALSE	FALSE	FALSE	0.0071	0.398	400102	TRUE	reported	textfile	0.00571133	455314	169587714	4	1.3e-06	ukb-b-589	TRUE	textfile	2	TRUE	4.51702e-05	23.3752
rs116152878	A	G	A	G	-0.0266125	0.006	0.02959	0.03	FALSE	FALSE	FALSE	0.0069	0.39	400102	TRUE	reported	textfile	0.00580983	455314	7674503	11	4.6e-06	ukb-b-589	TRUE	textfile	2	TRUE	4.06726e-05	20.9819
rs116240980	G	C	G	C	-0.0350636	-0.0114	0.017451	0.017	FALSE	TRUE	FALSE	0.0094	0.224	400102	TRUE	reported	textfile	0.00755678	455314	82568664	1	3.5e-06	ukb-b-589	TRUE	textfile	2	TRUE	4.21616e-05	21.5298
rs116374079	T	C	T	C	0.0463014	-0.0143	0.015112	0.0147	FALSE	FALSE	FALSE	0.0108	0.185	400102	TRUE	reported	textfile	0.00867039	455314	70165698	3	9.3e-08	ukb-b-589	TRUE	textfile	2	TRUE	6.38156e-05	28.5175
rs11644580	C	T	C	T	-0.0148097	0.0013	0.16725	0.167	FALSE	FALSE	FALSE	0.0035	0.718	400102	TRUE	reported	textfile	0.00287033	455314	607373	16	2.5e-07	ukb-b-589	TRUE	textfile	2	TRUE	6.10947e-05	26.6213
rs11663540	T	G	T	G	0.0127757	-0.0046	0.832501	0.835	FALSE	FALSE	FALSE	0.0032	0.15	400102	TRUE	reported	textfile	0.00263752	455314	54451381	18	1.3e-06	ukb-b-589	TRUE	textfile	2	TRUE	4.55194e-05	23.4627
rs11673189	A	G	A	G	-0.0108811	-0.0028	0.259262	0.263	FALSE	FALSE	FALSE	0.0027	0.305	400102	TRUE	reported	textfile	0.0022451	455314	56368863	19	1.3e-06	ukb-b-589	TRUE	textfile	2	TRUE	4.54757e-05	23.4895
rs11674520	G	A	G	A	0.0097212	-0.0025	0.589388	0.589	FALSE	FALSE	FALSE	0.0024	0.304	400102	TRUE	reported	textfile	0.00199755	455314	165781508	2	1.1e-06	ukb-b-589	TRUE	textfile	2	TRUE	4.57407e-05	23.6834
rs11682045	A	G	A	G	-0.0101794	0.0007	0.612607	0.613	FALSE	FALSE	FALSE	0.0024	0.766	400102	TRUE	reported	textfile	0.0020234	455314	709093	2	4.9e-07	ukb-b-589	TRUE	textfile	2	TRUE	4.91822e-05	25.3093
rs117110432	C	G	C	G	-0.0514958	-0.0042	0.011204	0.0115	FALSE	TRUE	FALSE	0.0116	0.715	400102	TRUE	reported	textfile	0.00964092	455314	74267594	17	9.2e-08	ukb-b-589	TRUE	textfile	2	TRUE	5.87562e-05	28.5303
rs1172955	A	T	A	T	0.0106808	-0.0004	0.70998	0.711	FALSE	TRUE	FALSE	0.0026	0.864	400102	TRUE	reported	textfile	0.00216474	455314	97877320	10	8.1e-07	ukb-b-589	TRUE	textfile	2	TRUE	4.69798e-05	24.3442
rs117323841	T	C	T	C	-0.0254001	-0.0091	0.042084	0.0411	FALSE	FALSE	FALSE	0.0062	0.141	400102	TRUE	reported	textfile	0.00504148	455314	22240472	8	4.7e-07	ukb-b-589	TRUE	textfile	2	TRUE	5.2017e-05	25.3837
rs11747926	G	A	G	A	-0.0126443	-0.003	0.839339	0.839	FALSE	FALSE	FALSE	0.0032	0.36	400102	TRUE	reported	textfile	0.00267814	455314	150414388	5	2.3e-06	ukb-b-589	TRUE	textfile	2	TRUE	4.31189e-05	22.2907
rs117529040	T	C	T	C	0.0419003	-0.0029	0.01277	0.0128	FALSE	FALSE	FALSE	0.0106	0.788	400102	TRUE	reported	textfile	0.00879517	455314	36638417	18	1.9e-06	ukb-b-589	TRUE	textfile	2	TRUE	4.42663e-05	22.6958
rs11780981	C	T	C	T	-0.0107123	0.0028	0.238812	0.237	FALSE	FALSE	FALSE	0.0028	0.317	400102	TRUE	reported	textfile	0.00230826	455314	130001702	8	3.5e-06	ukb-b-589	TRUE	textfile	2	TRUE	4.17199e-05	21.5375
rs117876623	C	T	C	T	0.0142452	-0.0015	0.15953	0.159	FALSE	FALSE	FALSE	0.0034	0.659	400102	TRUE	reported	textfile	0.00277841	455314	5405813	17	2.9e-07	ukb-b-589	TRUE	textfile	2	TRUE	5.44166e-05	26.2872
rs117904745	C	T	C	T	-0.0305176	-0.0089	0.025736	0.025	FALSE	FALSE	FALSE	0.0077	0.247	400102	TRUE	reported	textfile	0.0062033	455314	106001459	6	8.7e-07	ukb-b-589	TRUE	textfile	2	TRUE	4.67034e-05	24.2022
rs118081621	C	A	C	A	-0.025442	0.0034	0.040131	0.04	FALSE	FALSE	FALSE	0.0061	0.575	400102	TRUE	reported	textfile	0.00500344	455314	22247482	12	3.7e-07	ukb-b-589	TRUE	textfile	2	TRUE	4.98683e-05	25.8562
rs118156805	G	C	G	C	-0.0326485	0.0022	0.030017	0.031	FALSE	TRUE	FALSE	0.0074	0.765	400102	TRUE	reported	textfile	0.00604385	455314	140708153	7	6.6e-08	ukb-b-589	TRUE	textfile	2	TRUE	6.20709e-05	29.1809
rs11901904	T	C	T	C	-0.0156206	0.0022	0.897206	0.894	FALSE	FALSE	FALSE	0.0039	0.571	400102	TRUE	reported	textfile	0.00324231	455314	169419183	2	1.5e-06	ukb-b-589	TRUE	textfile	2	TRUE	4.50075e-05	23.2106
rs12003333	T	C	T	C	0.0271515	0.0015	0.030036	0.0296	FALSE	FALSE	FALSE	0.0072	0.829	400102	TRUE	reported	textfile	0.00581954	455314	78634481	9	3.1e-06	ukb-b-589	TRUE	textfile	2	TRUE	4.29552e-05	21.7676
rs12150353	T	C	T	C	-0.0122871	0.0019	0.162511	0.162	FALSE	FALSE	FALSE	0.0032	0.564	400102	TRUE	reported	textfile	0.00267368	455314	41563997	17	4.3e-06	ukb-b-589	TRUE	textfile	2	TRUE	4.10952e-05	21.1193
rs12438655	G	A	G	A	-0.0155179	-0.0025	0.127057	0.129	FALSE	FALSE	FALSE	0.0036	0.48	400102	TRUE	reported	textfile	0.00297004	455314	34274197	15	1.7e-07	ukb-b-589	TRUE	textfile	2	TRUE	5.34171e-05	27.2987
rs12485492	C	G	C	G	-0.017041	0.0003	0.923039	0.924	FALSE	TRUE	FALSE	0.0045	0.954	400102	TRUE	reported	textfile	0.00368874	455314	130179966	3	3.8e-06	ukb-b-589	TRUE	textfile	2	TRUE	4.12583e-05	21.3419
rs12503405	A	G	A	G	0.01813	-0.0023	0.074296	0.0767	FALSE	FALSE	FALSE	0.0045	0.609	400102	TRUE	reported	textfile	0.00375013	455314	81063464	4	1.3e-06	ukb-b-589	TRUE	textfile	2	TRUE	4.5213e-05	23.3724
rs12608349	C	T	C	T	0.00973693	0.0026	0.415239	0.414	FALSE	FALSE	FALSE	0.0024	0.293	400102	TRUE	reported	textfile	0.00199833	455314	77199638	18	1.1e-06	ukb-b-589	TRUE	textfile	2	TRUE	4.60416e-05	23.7416
rs12712072	G	A	G	A	0.0125957	-0.0001	0.240212	0.239	FALSE	FALSE	FALSE	0.0028	0.976	400102	TRUE	reported	textfile	0.00231246	455314	100797912	2	5.1e-08	ukb-b-589	TRUE	textfile	2	TRUE	5.79111e-05	29.6685
rs12748963	T	C	T	C	-0.0141003	0.005	0.168038	0.169	FALSE	FALSE	FALSE	0.0034	0.137	400102	TRUE	reported	textfile	0.00283168	455314	3275149	1	6.4e-07	ukb-b-589	TRUE	textfile	2	TRUE	5.55901e-05	24.7952
rs12789494	T	G	T	G	0.0115565	0.0007	0.195141	0.195	FALSE	FALSE	FALSE	0.003	0.805	400102	TRUE	reported	textfile	0.00249025	455314	133352267	11	3.5e-06	ukb-b-589	TRUE	textfile	2	TRUE	4.19518e-05	21.5361
rs12821416	T	C	T	C	0.0145212	0.0033	0.135942	0.135	FALSE	FALSE	FALSE	0.0035	0.345	400102	TRUE	reported	textfile	0.00286772	455314	58580570	12	4.1e-07	ukb-b-589	TRUE	textfile	2	TRUE	4.95372e-05	25.6408
rs12832318	A	G	A	G	0.014052	-0.001	0.146886	0.146	FALSE	FALSE	FALSE	0.0033	0.757	400102	TRUE	reported	textfile	0.00277521	455314	21038786	12	4.1e-07	ukb-b-589	TRUE	textfile	2	TRUE	4.94873e-05	25.638
rs12876420	A	G	A	G	0.0163085	0.0007	0.108643	0.107	FALSE	FALSE	FALSE	0.0041	0.861	400102	TRUE	reported	textfile	0.0033307	455314	80778083	13	9.8e-07	ukb-b-589	TRUE	textfile	2	TRUE	5.15124e-05	23.9749
rs12916542	C	G	C	G	-0.0174544	0.0077	0.077831	0.0785	FALSE	TRUE	FALSE	0.0045	0.0828	400102	TRUE	reported	textfile	0.00372655	455314	42364168	15	2.8e-06	ukb-b-589	TRUE	textfile	2	TRUE	4.37324e-05	21.9379
rs13040787	A	G	A	G	-0.0294119	0.0025	0.028709	0.029	FALSE	FALSE	FALSE	0.0071	0.726	400102	TRUE	reported	textfile	0.00592586	455314	37389854	20	6.9e-07	ukb-b-589	TRUE	textfile	2	TRUE	4.8244e-05	24.6345
rs13084230	T	C	T	C	-0.013562	0.001	0.200319	0.205	FALSE	FALSE	FALSE	0.003	0.729	400102	TRUE	reported	textfile	0.00245992	455314	164348898	3	3.5e-08	ukb-b-589	TRUE	textfile	2	TRUE	5.89273e-05	30.3952
rs1328120	A	G	A	G	-0.0126339	0.0036	0.788089	0.79	FALSE	FALSE	FALSE	0.0029	0.219	400102	TRUE	reported	textfile	0.00241723	455314	50447042	17	1.7e-07	ukb-b-589	TRUE	textfile	2	TRUE	5.33131e-05	27.3174
rs13389224	T	C	T	C	-0.0106427	0.0005	0.439694	0.442	FALSE	FALSE	FALSE	0.0024	0.83	400102	TRUE	reported	textfile	0.00199321	455314	228669035	2	9.3e-08	ukb-b-589	TRUE	textfile	2	TRUE	5.58097e-05	28.51
rs13425414	C	G	C	G	0.0136442	-0.0017	0.174224	0.173	FALSE	TRUE	FALSE	0.0031	0.591	400102	TRUE	reported	textfile	0.00258952	455314	69142267	2	1.4e-07	ukb-b-589	TRUE	textfile	2	TRUE	5.35669e-05	27.7624
rs1376695	G	A	G	A	-0.0102202	0.0028	0.685109	0.689	FALSE	FALSE	FALSE	0.0026	0.273	400102	TRUE	reported	textfile	0.00211933	455314	40481286	8	1.4e-06	ukb-b-589	TRUE	textfile	2	TRUE	4.5068e-05	23.2553
rs1381273	T	C	T	C	0.00923657	0.0001	0.448502	0.449	FALSE	FALSE	FALSE	0.0024	0.969	400102	TRUE	reported	textfile	0.001983	455314	98649060	14	3.2e-06	ukb-b-589	TRUE	textfile	2	TRUE	4.22046e-05	21.6958
rs138604729	A	G	A	G	-0.0248591	0.0028	0.041397	0.0411	FALSE	FALSE	FALSE	0.0061	0.648	400102	TRUE	reported	textfile	0.00499041	455314	216202941	1	6.3e-07	ukb-b-589	TRUE	textfile	2	TRUE	4.90465e-05	24.8141
rs138818953	A	G	A	G	0.0500555	-0.0225	0.011422	0.0111	FALSE	FALSE	FALSE	0.0124	0.0709	400102	TRUE	reported	textfile	0.00983263	455314	27892973	17	3.6e-07	ukb-b-589	TRUE	textfile	2	TRUE	5.65831e-05	25.9158
rs140295641	A	T	A	T	-0.0351352	-0.0126	0.027357	0.0272	FALSE	TRUE	FALSE	0.0076	0.0975	400102	TRUE	reported	textfile	0.00617205	455314	145875282	7	1.3e-08	ukb-b-589	TRUE	textfile	2	TRUE	6.56957e-05	32.406
rs140767537	A	C	A	C	0.0205368	-0.0075	0.061516	0.0606	FALSE	FALSE	FALSE	0.0053	0.162	400102	TRUE	reported	textfile	0.00427123	455314	32535179	15	1.5e-06	ukb-b-589	TRUE	textfile	2	TRUE	4.86979e-05	23.1185
rs141052416	A	C	A	C	-0.0455648	-0.0087	0.011655	0.0119	FALSE	FALSE	FALSE	0.0112	0.441	400102	TRUE	reported	textfile	0.00933789	455314	101140086	6	1.1e-06	ukb-b-589	TRUE	textfile	2	TRUE	4.7831e-05	23.8101
rs141520514	G	A	G	A	-0.0337325	-0.0082	0.02491	0.024	FALSE	FALSE	FALSE	0.0077	0.291	400102	TRUE	reported	textfile	0.00632747	455314	33331218	19	9.8e-08	ukb-b-589	TRUE	textfile	2	TRUE	5.52771e-05	28.4208
rs141645281	T	C	T	C	-0.048052	-0.0038	0.011564	0.0117	FALSE	FALSE	FALSE	0.0116	0.743	400102	TRUE	reported	textfile	0.00946317	455314	92159407	10	3.8e-07	ukb-b-589	TRUE	textfile	2	TRUE	5.27849e-05	25.784
rs141783874	T	G	T	G	0.0642318	-0.0202	0.005901	0.0078	FALSE	FALSE	FALSE	0.0151	0.18	400102	TRUE	reported	textfile	0.013636	455314	47022910	7	2.5e-06	ukb-b-589	TRUE	textfile	2	TRUE	4.84045e-05	22.1884
rs142169179	A	G	A	G	0.040185	0.0152	0.020279	0.02	FALSE	FALSE	FALSE	0.009	0.0934	400102	TRUE	reported	textfile	0.0073403	455314	120443527	5	4.4e-08	ukb-b-589	TRUE	textfile	2	TRUE	6.41663e-05	29.9709
rs142549682	A	G	A	G	0.0400438	0.0086	0.013873	0.0156	FALSE	FALSE	FALSE	0.0102	0.401	400102	TRUE	reported	textfile	0.00858413	455314	68497436	1	3.1e-06	ukb-b-589	TRUE	textfile	2	TRUE	4.38737e-05	21.761
rs142861463	A	C	A	C	0.0431	-0.02	0.012455	0.0121	FALSE	FALSE	FALSE	0.011	0.068	400102	TRUE	reported	textfile	0.00891038	455314	21960006	6	1.3e-06	ukb-b-589	TRUE	textfile	2	TRUE	4.56967e-05	23.3971
rs142871762	A	G	A	G	0.0308295	-0.0156	0.024893	0.0243	FALSE	FALSE	FALSE	0.0078	0.0458	400102	TRUE	reported	textfile	0.00631298	455314	106867714	2	1e-06	ukb-b-589	TRUE	textfile	2	TRUE	4.61416e-05	23.8487
rs143699179	T	C	T	C	0.0554373	0.0147	0.007117	0.0072	FALSE	FALSE	FALSE	0.0148	0.322	400102	TRUE	reported	textfile	0.0121274	455314	128660013	5	4.8e-06	ukb-b-589	TRUE	textfile	2	TRUE	4.34339e-05	20.8963
rs144317094	A	C	A	C	-0.0415544	-0.0022	0.016456	0.0163	FALSE	FALSE	FALSE	0.0103	0.829	400102	TRUE	reported	textfile	0.00825089	455314	110128723	7	4.7e-07	ukb-b-589	TRUE	textfile	2	TRUE	5.58962e-05	25.3649
rs146833224	C	G	C	G	0.039064	-0.0107	0.019128	0.0186	FALSE	TRUE	FALSE	0.0092	0.245	400102	TRUE	reported	textfile	0.00730113	455314	74391253	16	8.8e-08	ukb-b-589	TRUE	textfile	2	TRUE	5.72618e-05	28.6268
rs147214297	T	C	T	C	-0.0350629	-0.0029	0.023593	0.0232	FALSE	FALSE	FALSE	0.0082	0.726	400102	TRUE	reported	textfile	0.00670898	455314	45933580	17	1.7e-07	ukb-b-589	TRUE	textfile	2	TRUE	5.66421e-05	27.3138
rs1475628	T	C	T	C	-0.011268	0.0013	0.253337	0.256	FALSE	FALSE	FALSE	0.0027	0.633	400102	TRUE	reported	textfile	0.00226035	455314	93000955	9	6.2e-07	ukb-b-589	TRUE	textfile	2	TRUE	4.80338e-05	24.8509
rs147895162	C	T	C	T	-0.0447597	-0.0078	0.015135	0.016	FALSE	FALSE	FALSE	0.0098	0.426	400102	TRUE	reported	textfile	0.00810727	455314	83717507	11	3.4e-08	ukb-b-589	TRUE	textfile	2	TRUE	5.9726e-05	30.4807
rs148085105	C	G	C	G	0.0332558	-0.0054	0.020064	0.0222	FALSE	TRUE	FALSE	0.0086	0.532	400102	TRUE	reported	textfile	0.00716349	455314	122929802	12	3.4e-06	ukb-b-589	TRUE	textfile	2	TRUE	4.34891e-05	21.5519
rs148167193	C	G	C	G	-0.0309685	-0.0021	0.02678	0.0266	FALSE	TRUE	FALSE	0.0081	0.793	400102	TRUE	reported	textfile	0.006467	455314	74097292	5	1.7e-06	ukb-b-589	TRUE	textfile	2	TRUE	4.9991e-05	22.9316
rs149254120	A	G	A	G	-0.0551962	0.0007	0.007671	0.0075	FALSE	FALSE	FALSE	0.0149	0.965	400102	TRUE	reported	textfile	0.0118282	455314	75739608	17	3.1e-06	ukb-b-589	TRUE	textfile	2	TRUE	4.63827e-05	21.7761
rs149628196	G	A	G	A	-0.0369888	0.0147	0.02055	0.02	FALSE	FALSE	FALSE	0.0088	0.0941	400102	TRUE	reported	textfile	0.00715665	455314	38228227	21	2.4e-07	ukb-b-589	TRUE	textfile	2	TRUE	5.50763e-05	26.7129
rs1566736	T	C	T	C	-0.0113702	0.0048	0.758843	0.762	FALSE	FALSE	FALSE	0.0028	0.0858	400102	TRUE	reported	textfile	0.00229768	455314	48238179	11	7.5e-07	ukb-b-589	TRUE	textfile	2	TRUE	4.73171e-05	24.4882
rs16981175	A	G	A	G	-0.0167639	0.001	0.090003	0.089	FALSE	FALSE	FALSE	0.0042	0.809	400102	TRUE	reported	textfile	0.00344472	455314	19797216	20	1.1e-06	ukb-b-589	TRUE	textfile	2	TRUE	4.60338e-05	23.6833
rs16995919	T	C	T	C	0.0247851	-0.0011	0.052757	0.0539	FALSE	FALSE	FALSE	0.0057	0.855	400102	TRUE	reported	textfile	0.00476635	455314	49949572	20	2e-07	ukb-b-589	TRUE	textfile	2	TRUE	6.13978e-05	27.0402
rs17017032	A	G	A	G	0.0467602	-0.0112	0.00941	0.01	FALSE	FALSE	FALSE	0.0121	0.356	400102	TRUE	reported	textfile	0.0101795	455314	211077299	1	4.4e-06	ukb-b-589	TRUE	textfile	2	TRUE	4.0763e-05	21.1008
rs17103245	G	A	G	A	0.0102656	-0.0013	0.339415	0.341	FALSE	FALSE	FALSE	0.0025	0.602	400102	TRUE	reported	textfile	0.00208601	455314	66516572	14	8.6e-07	ukb-b-589	TRUE	textfile	2	TRUE	4.72562e-05	24.2179
rs17132724	A	G	A	G	-0.0572544	0.0003	0.00843	0.0084	FALSE	FALSE	FALSE	0.0132	0.979	400102	TRUE	reported	textfile	0.0108102	455314	102662509	5	1.2e-07	ukb-b-589	TRUE	textfile	2	TRUE	5.48023e-05	28.0511
rs17268792	A	G	A	G	0.0151815	0.0037	0.107369	0.107	FALSE	FALSE	FALSE	0.0039	0.338	400102	TRUE	reported	textfile	0.00318306	455314	56597180	2	1.8e-06	ukb-b-589	TRUE	textfile	2	TRUE	4.41784e-05	22.7478
rs1737333	C	T	C	T	0.0109043	-0.0048	0.72763	0.729	FALSE	FALSE	FALSE	0.0027	0.0711	400102	TRUE	reported	textfile	0.00220916	455314	163812707	6	8e-07	ukb-b-589	TRUE	textfile	2	TRUE	4.71298e-05	24.3636
rs17429762	G	A	G	A	0.0233276	0.0066	0.048482	0.05	FALSE	FALSE	FALSE	0.0054	0.223	400102	TRUE	reported	textfile	0.004598	455314	39355386	6	3.9e-07	ukb-b-589	TRUE	textfile	2	TRUE	5.02074e-05	25.7396
rs17658327	C	T	C	T	0.0450462	0.0079	0.01071	0.011	FALSE	FALSE	FALSE	0.0116	0.498	400102	TRUE	reported	textfile	0.00965487	455314	52171685	17	3.1e-06	ukb-b-589	TRUE	textfile	2	TRUE	4.29991e-05	21.7682
rs17728367	T	C	T	C	0.0108758	0.0035	0.251357	0.249	FALSE	FALSE	FALSE	0.0027	0.204	400102	TRUE	reported	textfile	0.00226768	455314	42604409	18	1.6e-06	ukb-b-589	TRUE	textfile	2	TRUE	4.45162e-05	23.0016
rs17756061	A	G	A	G	0.016589	-0.0037	0.11139	0.112	FALSE	FALSE	FALSE	0.0038	0.331	400102	TRUE	reported	textfile	0.0031484	455314	93489016	8	1.4e-07	ukb-b-589	TRUE	textfile	2	TRUE	5.44788e-05	27.7626
rs17775100	T	A	T	A	-0.0268126	-0.0064	0.030624	0.03	FALSE	TRUE	FALSE	0.0071	0.37	400102	TRUE	reported	textfile	0.00583407	455314	67224056	18	4.3e-06	ukb-b-589	TRUE	textfile	2	TRUE	4.26837e-05	21.122
rs1789990	T	G	T	G	0.0100578	0.0006	0.500965	0.502	FALSE	FALSE	FALSE	0.0024	0.802	400102	TRUE	reported	textfile	0.00198094	455314	162406957	6	3.8e-07	ukb-b-589	TRUE	textfile	2	TRUE	5.05795e-05	25.7788
rs182549	T	C	T	C	-0.0124233	0.0015	0.738828	0.739	FALSE	FALSE	FALSE	0.0028	0.593	400102	TRUE	reported	textfile	0.00221854	455314	136616754	2	2.1e-08	ukb-b-589	TRUE	textfile	2	TRUE	5.95626e-05	31.3574
rs1835844	T	C	T	C	-0.0108976	0	0.223074	0.227	FALSE	FALSE	FALSE	0.0029	0.988	400102	TRUE	reported	textfile	0.00237093	455314	130500331	8	4.3e-06	ukb-b-589	TRUE	textfile	2	TRUE	4.11643e-05	21.1263
rs185248	G	A	G	A	0.014592	0.0011	0.121265	0.121	FALSE	FALSE	FALSE	0.0036	0.751	400102	TRUE	reported	textfile	0.00301175	455314	9231207	5	1.3e-06	ukb-b-589	TRUE	textfile	2	TRUE	4.53788e-05	23.4743
rs186595360	C	T	C	T	-0.0467103	-0.0013	0.014416	0.014	FALSE	FALSE	FALSE	0.011	0.904	400102	TRUE	reported	textfile	0.00881205	455314	76984974	5	1.2e-07	ukb-b-589	TRUE	textfile	2	TRUE	6.20003e-05	28.0977
rs188948098	T	A	T	A	-0.0200956	0.0038	0.058245	0.058	FALSE	TRUE	FALSE	0.0052	0.459	400102	TRUE	reported	textfile	0.00424799	455314	157714570	1	2.2e-06	ukb-b-589	TRUE	textfile	2	TRUE	4.43025e-05	22.3787
rs1919243	C	T	C	T	0.0100872	-0.0001	0.487612	0.485	FALSE	FALSE	FALSE	0.0024	0.978	400102	TRUE	reported	textfile	0.00199137	455314	88778861	5	4.1e-07	ukb-b-589	TRUE	textfile	2	TRUE	5.08446e-05	25.6589
rs2004679	C	T	C	T	0.0119145	0.0045	0.307685	0.305	FALSE	FALSE	FALSE	0.0026	0.0792	400102	TRUE	reported	textfile	0.00213821	455314	10135193	8	2.5e-08	ukb-b-589	TRUE	textfile	2	TRUE	6.04772e-05	31.0492
rs2007020	A	G	A	G	0.00966901	-0.0045	0.431236	0.434	FALSE	FALSE	FALSE	0.0024	0.0648	400102	TRUE	reported	textfile	0.00199013	455314	54904592	2	1.2e-06	ukb-b-589	TRUE	textfile	2	TRUE	4.58607e-05	23.6048
rs202241631	A	G	A	G	0.0201958	0.0038	0.133307	0.133	FALSE	FALSE	FALSE	0.0049	0.437	400102	TRUE	reported	textfile	0.00394805	455314	10685480	6	3.1e-07	ukb-b-589	TRUE	textfile	2	TRUE	9.42476e-05	26.1672
rs2230098	G	A	G	A	-0.0210297	0.0078	0.059613	0.061	FALSE	FALSE	FALSE	0.0051	0.129	400102	TRUE	reported	textfile	0.00429752	455314	58830978	14	9.9e-07	ukb-b-589	TRUE	textfile	2	TRUE	4.95842e-05	23.9459
rs229100	C	T	C	T	-0.0126152	0.0043	0.842147	0.84	FALSE	FALSE	FALSE	0.0032	0.185	400102	TRUE	reported	textfile	0.00269462	455314	28223092	21	2.8e-06	ukb-b-589	TRUE	textfile	2	TRUE	4.23116e-05	21.9176
rs2298236	C	T	C	T	0.0164524	0.0025	0.093602	0.092	FALSE	FALSE	FALSE	0.0041	0.539	400102	TRUE	reported	textfile	0.00339008	455314	53623914	13	1.2e-06	ukb-b-589	TRUE	textfile	2	TRUE	4.59296e-05	23.5526
rs2516973	C	T	C	T	0.0118931	0.0012	0.707948	0.706	FALSE	FALSE	FALSE	0.0032	0.694	400102	TRUE	reported	textfile	0.00253118	455314	106354334	14	2.6e-06	ukb-b-589	TRUE	textfile	2	TRUE	5.849e-05	22.0772
rs2731804	C	T	C	T	-0.011006	0.0015	0.240542	0.239	FALSE	FALSE	FALSE	0.0028	0.589	400102	TRUE	reported	textfile	0.002297	455314	17146261	5	1.7e-06	ukb-b-589	TRUE	textfile	2	TRUE	4.42572e-05	22.9582
rs2838518	A	C	A	C	-0.0279864	-0.0039	0.028949	0.0289	FALSE	FALSE	FALSE	0.0072	0.587	400102	TRUE	reported	textfile	0.00587055	455314	45614802	21	1.9e-06	ukb-b-589	TRUE	textfile	2	TRUE	4.40352e-05	22.7267
rs3213261	A	G	A	G	-0.0292624	0.0037	0.02603	0.0264	FALSE	FALSE	FALSE	0.0076	0.63	400102	TRUE	reported	textfile	0.0063285	455314	44076605	19	3.8e-06	ukb-b-589	TRUE	textfile	2	TRUE	4.3418e-05	21.3805
rs343311	A	G	A	G	-0.0102029	0.0016	0.585572	0.588	FALSE	FALSE	FALSE	0.0024	0.505	400102	TRUE	reported	textfile	0.00199022	455314	146241475	3	3e-07	ukb-b-589	TRUE	textfile	2	TRUE	5.0525e-05	26.2812
rs34574483	C	T	C	T	-0.024236	0.0063	0.040266	0.04	FALSE	FALSE	FALSE	0.0062	0.306	400102	TRUE	reported	textfile	0.00499523	455314	2172456	4	1.2e-06	ukb-b-589	TRUE	textfile	2	TRUE	4.53985e-05	23.5402
rs35024573	C	T	C	T	-0.0218979	0.0104	0.067684	0.07	FALSE	FALSE	FALSE	0.0054	0.0525	400102	TRUE	reported	textfile	0.0044229	455314	146870425	4	7.4e-07	ukb-b-589	TRUE	textfile	2	TRUE	6.05179e-05	24.5127
rs35435530	T	G	T	G	0.0180996	-0.005	0.085726	0.0865	FALSE	FALSE	FALSE	0.0045	0.263	400102	TRUE	reported	textfile	0.0036953	455314	58078841	4	9.7e-07	ukb-b-589	TRUE	textfile	2	TRUE	5.13519e-05	23.9905
rs35731545	T	C	T	C	-0.0368108	0.0072	0.018158	0.0186	FALSE	FALSE	FALSE	0.0091	0.425	400102	TRUE	reported	textfile	0.00755775	455314	67550725	15	1.1e-06	ukb-b-589	TRUE	textfile	2	TRUE	4.83159e-05	23.7228
rs3760987	T	C	T	C	-0.0121799	0.0017	0.213122	0.213	FALSE	FALSE	FALSE	0.0029	0.566	400102	TRUE	reported	textfile	0.00241789	455314	1239881	19	4.7e-07	ukb-b-589	TRUE	textfile	2	TRUE	4.97569e-05	25.3755
rs3809711	A	G	A	G	0.022485	-0.0074	0.052862	0.0553	FALSE	FALSE	FALSE	0.0055	0.178	400102	TRUE	reported	textfile	0.0045619	455314	77102489	17	8.3e-07	ukb-b-589	TRUE	textfile	2	TRUE	5.06259e-05	24.2937
rs4334436	A	G	A	G	-0.0108512	0.0001	0.310666	0.313	FALSE	FALSE	FALSE	0.0026	0.974	400102	TRUE	reported	textfile	0.00212284	455314	141585907	2	3.2e-07	ukb-b-589	TRUE	textfile	2	TRUE	5.04323e-05	26.1289
rs45566035	A	C	A	C	0.0382952	-0.0048	0.014789	0.0143	FALSE	FALSE	FALSE	0.0102	0.642	400102	TRUE	reported	textfile	0.00826618	455314	113962278	2	3.6e-06	ukb-b-589	TRUE	textfile	2	TRUE	4.27353e-05	21.4624
rs4633248	T	C	T	C	0.0113426	0.0027	0.292535	0.29	FALSE	FALSE	FALSE	0.0027	0.317	400102	TRUE	reported	textfile	0.00218329	455314	175110480	1	2e-07	ukb-b-589	TRUE	textfile	2	TRUE	5.32523e-05	26.99
rs4671885	C	G	C	G	-0.0119379	0.0006	0.264949	0.263	FALSE	TRUE	FALSE	0.0027	0.827	400102	TRUE	reported	textfile	0.00222427	455314	68468112	2	8e-08	ukb-b-589	TRUE	textfile	2	TRUE	5.55093e-05	28.8059
rs4673633	A	G	A	G	-0.0130482	0.0005	0.156468	0.156	FALSE	FALSE	FALSE	0.0033	0.879	400102	TRUE	reported	textfile	0.00273531	455314	212658297	2	1.8e-06	ukb-b-589	TRUE	textfile	2	TRUE	4.49426e-05	22.7556
rs4692550	G	A	G	A	0.0100033	0.0015	0.653241	0.65	FALSE	FALSE	FALSE	0.0025	0.559	400102	TRUE	reported	textfile	0.0020687	455314	25883566	4	1.3e-06	ukb-b-589	TRUE	textfile	2	TRUE	4.53333e-05	23.3825
rs4760076	G	T	G	T	-0.0106171	-0.0026	0.266959	0.266	FALSE	FALSE	FALSE	0.0027	0.338	400102	TRUE	reported	textfile	0.0022372	455314	129799924	12	2.1e-06	ukb-b-589	TRUE	textfile	2	TRUE	4.41179e-05	22.5218
rs4965742	G	A	G	A	0.0227984	0.0018	0.941872	0.9407	FALSE	FALSE	FALSE	0.0052	0.728	400102	TRUE	reported	textfile	0.00427718	455314	101501626	15	9.8e-08	ukb-b-589	TRUE	textfile	2	TRUE	5.69136e-05	28.4115
rs55692328	A	G	A	G	-0.0152753	-0.0001	0.121915	0.121	FALSE	FALSE	FALSE	0.0036	0.974	400102	TRUE	reported	textfile	0.00301121	455314	30857212	5	3.9e-07	ukb-b-589	TRUE	textfile	2	TRUE	4.99578e-05	25.7334
rs56084453	G	A	G	A	0.014935	0.0003	0.209746	0.209	FALSE	FALSE	FALSE	0.0029	0.905	400102	TRUE	reported	textfile	0.00241164	455314	44762830	3	5.9e-10	ukb-b-589	TRUE	textfile	2	TRUE	7.39436e-05	38.3518
rs57094102	A	G	A	G	0.0236697	-0.0067	0.044986	0.043	FALSE	FALSE	FALSE	0.0059	0.259	400102	TRUE	reported	textfile	0.00474468	455314	95357300	15	6.1e-07	ukb-b-589	TRUE	textfile	2	TRUE	4.81396e-05	24.8869
rs57548641	G	A	G	A	-0.027527	-0.0087	0.028458	0.028	FALSE	FALSE	FALSE	0.0073	0.232	400102	TRUE	reported	textfile	0.00595753	455314	24418870	4	3.8e-06	ukb-b-589	TRUE	textfile	2	TRUE	4.19e-05	21.3494
rs5768182	G	A	G	A	0.00990813	-0.0027	0.312829	0.311	FALSE	FALSE	FALSE	0.0026	0.291	400102	TRUE	reported	textfile	0.00213532	455314	48325911	22	3.5e-06	ukb-b-589	TRUE	textfile	2	TRUE	4.22071e-05	21.5307
rs57900082	G	A	G	A	0.01233	0.0002	0.172901	0.172	FALSE	FALSE	FALSE	0.0032	0.951	400102	TRUE	reported	textfile	0.0026103	455314	11679101	16	2.3e-06	ukb-b-589	TRUE	textfile	2	TRUE	4.34822e-05	22.3123
rs58157605	A	G	A	G	0.032989	-0.0097	0.020001	0.0197	FALSE	FALSE	FALSE	0.0086	0.26	400102	TRUE	reported	textfile	0.00708053	455314	112273497	6	3.2e-06	ukb-b-589	TRUE	textfile	2	TRUE	4.26624e-05	21.7073
rs60304336	T	G	T	G	0.0279318	-0.0047	0.040906	0.0398	FALSE	FALSE	FALSE	0.0062	0.45	400102	TRUE	reported	textfile	0.00502954	455314	22794150	19	2.8e-08	ukb-b-589	TRUE	textfile	2	TRUE	6.12176e-05	30.8419
rs6071089	T	C	T	C	-0.00898692	-0.0041	0.507771	0.509	FALSE	FALSE	FALSE	0.0024	0.0856	400102	TRUE	reported	textfile	0.00196656	455314	35183699	20	4.9e-06	ukb-b-589	TRUE	textfile	2	TRUE	4.03726e-05	20.8837
rs61620752	G	T	G	T	0.0160687	0.0022	0.148343	0.149	FALSE	FALSE	FALSE	0.0034	0.516	400102	TRUE	reported	textfile	0.00276719	455314	127488751	8	6.4e-09	ukb-b-589	TRUE	textfile	2	TRUE	6.52414e-05	33.7197
rs61882742	C	A	C	A	-0.0106526	-0.0012	0.305778	0.307	FALSE	FALSE	FALSE	0.0026	0.641	400102	TRUE	reported	textfile	0.00213672	455314	18286402	11	6.2e-07	ukb-b-589	TRUE	textfile	2	TRUE	4.81777e-05	24.8551
rs62024305	A	T	A	T	-0.0364871	-0.0076	0.019139	0.0192	FALSE	TRUE	FALSE	0.0089	0.396	400102	TRUE	reported	textfile	0.00731178	455314	88893848	15	6e-07	ukb-b-589	TRUE	textfile	2	TRUE	4.99845e-05	24.9019
rs62111201	A	T	A	T	-0.0136231	-0.0018	0.153313	0.152	FALSE	TRUE	FALSE	0.0034	0.599	400102	TRUE	reported	textfile	0.00273507	455314	13497870	19	6.3e-07	ukb-b-589	TRUE	textfile	2	TRUE	4.81819e-05	24.8093
rs62118471	C	T	C	T	0.0294602	0.0054	0.02741	0.027	FALSE	FALSE	FALSE	0.0079	0.492	400102	TRUE	reported	textfile	0.00641459	455314	45691049	19	4.4e-06	ukb-b-589	TRUE	textfile	2	TRUE	4.62743e-05	21.0928
rs62299683	G	A	G	A	-0.0141059	0.0023	0.152876	0.156	FALSE	FALSE	FALSE	0.0034	0.487	400102	TRUE	reported	textfile	0.00281059	455314	17006783	4	5.2e-07	ukb-b-589	TRUE	textfile	2	TRUE	5.15369e-05	25.1887
rs62370429	C	T	C	T	-0.0261606	0.0045	0.05775	0.058	FALSE	FALSE	FALSE	0.0053	0.402	400102	TRUE	reported	textfile	0.0043481	455314	101484521	5	1.8e-09	ukb-b-589	TRUE	textfile	2	TRUE	7.44807e-05	36.199
rs62521107	T	C	T	C	-0.034425	0.0098	0.020286	0.0198	FALSE	FALSE	FALSE	0.0089	0.267	400102	TRUE	reported	textfile	0.00714805	455314	118851954	8	1.5e-06	ukb-b-589	TRUE	textfile	2	TRUE	4.71057e-05	23.1938
rs6447363	A	G	A	G	0.0103074	-0.0042	0.701765	0.704	FALSE	FALSE	FALSE	0.0026	0.107	400102	TRUE	reported	textfile	0.00214733	455314	44648797	4	1.6e-06	ukb-b-589	TRUE	textfile	2	TRUE	4.44712e-05	23.041
rs6557711	A	G	A	G	0.00962138	0.0014	0.666731	0.666	FALSE	FALSE	FALSE	0.0025	0.577	400102	TRUE	reported	textfile	0.00209011	455314	23590795	8	4.2e-06	ukb-b-589	TRUE	textfile	2	TRUE	4.11387e-05	21.1903
rs6852114	A	T	A	T	-0.0120012	-0.004	0.178807	0.177	FALSE	TRUE	FALSE	0.0031	0.197	400102	TRUE	reported	textfile	0.00256713	455314	6062117	4	2.9e-06	ukb-b-589	TRUE	textfile	2	TRUE	4.2297e-05	21.8551
rs6880443	A	G	A	G	0.0573364	-0.0063	0.007282	0.0072	FALSE	FALSE	FALSE	0.0148	0.669	400102	TRUE	reported	textfile	0.0117827	455314	138693376	5	1.1e-06	ukb-b-589	TRUE	textfile	2	TRUE	4.753e-05	23.6794
rs6954290	T	G	T	G	0.01011	0.0025	0.324277	0.322	FALSE	FALSE	FALSE	0.0026	0.322	400102	TRUE	reported	textfile	0.00210494	455314	92283098	7	1.6e-06	ukb-b-589	TRUE	textfile	2	TRUE	4.47937e-05	23.0687
rs7039140	C	T	C	T	0.00964023	0.002	0.655555	0.655	FALSE	FALSE	FALSE	0.0025	0.425	400102	TRUE	reported	textfile	0.0020737	455314	90405507	9	3.3e-06	ukb-b-589	TRUE	textfile	2	TRUE	4.19695e-05	21.6114
rs708986	A	C	A	C	-0.010593	-0.0045	0.757661	0.758	FALSE	FALSE	FALSE	0.0028	0.099	400102	TRUE	reported	textfile	0.00229287	455314	17128745	20	3.8e-06	ukb-b-589	TRUE	textfile	2	TRUE	4.12065e-05	21.3442
rs7130576	T	G	T	G	0.00965968	0.0005	0.65803	0.659	FALSE	FALSE	FALSE	0.0025	0.832	400102	TRUE	reported	textfile	0.00208035	455314	124020151	11	3.4e-06	ukb-b-589	TRUE	textfile	2	TRUE	4.19942e-05	21.5602
rs7134253	T	C	T	C	-0.0112634	-0.0005	0.250118	0.25	FALSE	FALSE	FALSE	0.0027	0.85	400102	TRUE	reported	textfile	0.00227409	455314	47798724	12	7.3e-07	ukb-b-589	TRUE	textfile	2	TRUE	4.7589e-05	24.5315
rs7200852	A	C	A	C	-0.0244283	0.0062	0.054732	0.0532	FALSE	FALSE	FALSE	0.0055	0.265	400102	TRUE	reported	textfile	0.00445039	455314	86157310	16	4e-08	ukb-b-589	TRUE	textfile	2	TRUE	6.17466e-05	30.1294
rs7222234	A	T	A	T	-0.0214675	-0.0025	0.06492	0.0645	FALSE	TRUE	FALSE	0.0049	0.601	400102	TRUE	reported	textfile	0.00399575	455314	63375465	17	7.8e-08	ukb-b-589	TRUE	textfile	2	TRUE	5.59526e-05	28.8647
rs7249925	G	A	G	A	0.0117277	-0.0012	0.229611	0.229	FALSE	FALSE	FALSE	0.0028	0.666	400102	TRUE	reported	textfile	0.0023372	455314	50093572	19	5.2e-07	ukb-b-589	TRUE	textfile	2	TRUE	4.86585e-05	25.1787
rs72777076	G	A	G	A	-0.0160314	0.0022	0.10102	0.101	FALSE	FALSE	FALSE	0.004	0.59	400102	TRUE	reported	textfile	0.00329608	455314	91737048	5	1.2e-06	ukb-b-589	TRUE	textfile	2	TRUE	4.66799e-05	23.6563
rs72795429	T	C	T	C	-0.0308883	-0.0009	0.029915	0.03	FALSE	FALSE	FALSE	0.007	0.894	400102	TRUE	reported	textfile	0.005774	455314	84606181	16	8.8e-08	ukb-b-589	TRUE	textfile	2	TRUE	5.53754e-05	28.6177
rs72802307	T	A	T	A	0.0228063	-0.0044	0.054934	0.054	FALSE	TRUE	FALSE	0.0055	0.423	400102	TRUE	reported	textfile	0.00437735	455314	75187771	16	1.9e-07	ukb-b-589	TRUE	textfile	2	TRUE	5.40061e-05	27.1448
rs72813491	G	T	G	T	-0.0191525	-0.0057	0.063384	0.063	FALSE	FALSE	FALSE	0.005	0.252	400102	TRUE	reported	textfile	0.00407669	455314	79478949	10	2.6e-06	ukb-b-589	TRUE	textfile	2	TRUE	4.35534e-05	22.0717
rs72835003	C	T	C	T	0.0281259	0.0101	0.027279	0.027	FALSE	FALSE	FALSE	0.0074	0.174	400102	TRUE	reported	textfile	0.00604789	455314	4714471	17	3.3e-06	ukb-b-589	TRUE	textfile	2	TRUE	4.19817e-05	21.6274
rs7313274	A	C	A	C	-0.00983519	-0.0024	0.358269	0.36	FALSE	FALSE	FALSE	0.0025	0.344	400102	TRUE	reported	textfile	0.00205089	455314	119464651	12	1.6e-06	ukb-b-589	TRUE	textfile	2	TRUE	4.44793e-05	22.9975
rs7380478	T	C	T	C	0.00948552	-0.004	0.455583	0.456	FALSE	FALSE	FALSE	0.0024	0.0962	400102	TRUE	reported	textfile	0.00196893	455314	180515268	5	1.5e-06	ukb-b-589	TRUE	textfile	2	TRUE	4.46325e-05	23.2093
rs74247887	T	C	T	C	0.037132	0.0011	0.028721	0.0283	FALSE	FALSE	FALSE	0.0072	0.877	400102	TRUE	reported	textfile	0.00588066	455314	26213103	15	2.7e-10	ukb-b-589	TRUE	textfile	2	TRUE	7.69255e-05	39.8698
rs74315563	T	C	T	C	-0.0390064	-0.0039	0.013745	0.0139	FALSE	FALSE	FALSE	0.0103	0.707	400102	TRUE	reported	textfile	0.00850709	455314	45013998	2	4.5e-06	ukb-b-589	TRUE	textfile	2	TRUE	4.12511e-05	21.0237
rs74407126	G	C	G	C	0.0198013	-0.0045	0.06845	0.068	FALSE	TRUE	FALSE	0.005	0.374	400102	TRUE	reported	textfile	0.00403116	455314	58237772	12	9e-07	ukb-b-589	TRUE	textfile	2	TRUE	5.00031e-05	24.1283
rs7440783	T	C	T	C	-0.00912108	-0.0038	0.459145	0.459	FALSE	FALSE	FALSE	0.0024	0.12	400102	TRUE	reported	textfile	0.00197589	455314	165761712	4	3.9e-06	ukb-b-589	TRUE	textfile	2	TRUE	4.13193e-05	21.3092
rs74444373	A	G	A	G	0.0201555	0.0016	0.076705	0.0763	FALSE	FALSE	FALSE	0.0046	0.723	400102	TRUE	reported	textfile	0.0037202	455314	5980759	5	6e-08	ukb-b-589	TRUE	textfile	2	TRUE	5.75415e-05	29.3531
rs74805019	C	G	C	G	-0.0307133	-0.0053	0.033712	0.0346	FALSE	TRUE	FALSE	0.0066	0.419	400102	TRUE	reported	textfile	0.00548224	455314	53081859	15	2.1e-08	ukb-b-589	TRUE	textfile	2	TRUE	6.14574e-05	31.3861
rs74892223	G	A	G	A	0.0383558	-0.0074	0.017207	0.017	FALSE	FALSE	FALSE	0.0094	0.433	400102	TRUE	reported	textfile	0.00755822	455314	107295465	8	3.9e-07	ukb-b-589	TRUE	textfile	2	TRUE	4.97576e-05	25.7527
rs74920406	T	C	T	C	-0.0248038	0.0057	0.045334	0.0453	FALSE	FALSE	FALSE	0.0058	0.324	400102	TRUE	reported	textfile	0.00471553	455314	109704525	1	1.4e-07	ukb-b-589	TRUE	textfile	2	TRUE	5.32527e-05	27.6679
rs75076110	G	C	G	C	-0.0213671	0.0063	0.052404	0.053	FALSE	TRUE	FALSE	0.0054	0.242	400102	TRUE	reported	textfile	0.00452456	455314	9623546	9	2.3e-06	ukb-b-589	TRUE	textfile	2	TRUE	4.53429e-05	22.3017
rs7553571	G	A	G	A	0.00994318	0.0005	0.453425	0.454	FALSE	FALSE	FALSE	0.0024	0.825	400102	TRUE	reported	textfile	0.00198543	455314	104843216	1	5.5e-07	ukb-b-589	TRUE	textfile	2	TRUE	4.90045e-05	25.0808
rs75614542	C	A	C	A	-0.0252944	-0.006	0.037884	0.038	FALSE	FALSE	FALSE	0.0064	0.346	400102	TRUE	reported	textfile	0.00514655	455314	123521842	9	8.9e-07	ukb-b-589	TRUE	textfile	2	TRUE	4.66404e-05	24.1555
rs75741864	A	T	A	T	-0.0495123	0.0062	0.009908	0.0111	FALSE	TRUE	FALSE	0.0124	0.616	400102	TRUE	reported	textfile	0.0105554	455314	50649899	6	2.7e-06	ukb-b-589	TRUE	textfile	2	TRUE	4.8097e-05	22.0027
rs75945249	C	T	C	T	-0.0385194	0.0147	0.01541	0.016	FALSE	FALSE	FALSE	0.0095	0.122	400102	TRUE	reported	textfile	0.00795972	455314	33385720	1	1.3e-06	ukb-b-589	TRUE	textfile	2	TRUE	4.50243e-05	23.4187
rs76425335	A	G	A	G	-0.0239639	0.0077	0.043332	0.0436	FALSE	FALSE	FALSE	0.0059	0.195	400102	TRUE	reported	textfile	0.00494195	455314	3440346	20	1.2e-06	ukb-b-589	TRUE	textfile	2	TRUE	4.76118e-05	23.5136
rs7645358	G	A	G	A	0.0151663	0.002	0.117755	0.118	FALSE	FALSE	FALSE	0.0037	0.581	400102	TRUE	reported	textfile	0.00309641	455314	38627825	3	9.7e-07	ukb-b-589	TRUE	textfile	2	TRUE	4.77923e-05	23.9907
rs76557708	C	T	C	T	-0.0157459	0.006	0.096786	0.098	FALSE	FALSE	FALSE	0.0042	0.154	400102	TRUE	reported	textfile	0.00343172	455314	100483739	12	4.5e-06	ukb-b-589	TRUE	textfile	2	TRUE	4.33479e-05	21.0529
rs76646807	T	C	T	C	-0.0259886	-0.0005	0.036028	0.037	FALSE	FALSE	FALSE	0.0064	0.935	400102	TRUE	reported	textfile	0.00532368	455314	39388190	18	1.1e-06	ukb-b-589	TRUE	textfile	2	TRUE	4.69138e-05	23.831
rs76881430	G	T	G	T	-0.0249692	-0.004	0.03653	0.037	FALSE	FALSE	FALSE	0.0063	0.53	400102	TRUE	reported	textfile	0.00523641	455314	3046271	3	1.9e-06	ukb-b-589	TRUE	textfile	2	TRUE	4.38861e-05	22.7375
rs77454912	T	C	T	C	0.0193895	-0.001	0.059128	0.0584	FALSE	FALSE	FALSE	0.0051	0.853	400102	TRUE	reported	textfile	0.00420818	455314	5004271	9	4.1e-06	ukb-b-589	TRUE	textfile	2	TRUE	4.18299e-05	21.2297
rs77743185	G	T	G	T	0.0525369	-0.0047	0.009486	0.009	FALSE	FALSE	FALSE	0.013	0.717	400102	TRUE	reported	textfile	0.0104385	455314	69425891	8	4.8e-07	ukb-b-589	TRUE	textfile	2	TRUE	5.18684e-05	25.331
rs77857236	C	A	C	A	0.0217473	-0.0042	0.04671	0.046	FALSE	FALSE	FALSE	0.0057	0.46	400102	TRUE	reported	textfile	0.00466192	455314	79820928	15	3.1e-06	ukb-b-589	TRUE	textfile	2	TRUE	4.21188e-05	21.7611
rs77863898	T	C	T	C	-0.0204078	-0.0029	0.072798	0.0751	FALSE	FALSE	FALSE	0.005	0.559	400102	TRUE	reported	textfile	0.00407865	455314	2637201	10	5.6e-07	ukb-b-589	TRUE	textfile	2	TRUE	5.62233e-05	25.0357
rs77932605	T	A	T	A	0.0239506	-0.0006	0.041921	0.041	FALSE	TRUE	FALSE	0.0061	0.924	400102	TRUE	reported	textfile	0.00493579	455314	98591217	12	1.2e-06	ukb-b-589	TRUE	textfile	2	TRUE	4.60782e-05	23.5461
rs7825598	G	A	G	A	0.0161792	0.0003	0.89277	0.894	FALSE	FALSE	FALSE	0.0039	0.939	400102	TRUE	reported	textfile	0.00318957	455314	127030253	8	3.9e-07	ukb-b-589	TRUE	textfile	2	TRUE	5.01187e-05	25.7306
rs78267018	C	T	C	T	-0.0343202	0.0072	0.017692	0.017	FALSE	FALSE	FALSE	0.0095	0.449	400102	TRUE	reported	textfile	0.00745656	455314	95878179	12	4.2e-06	ukb-b-589	TRUE	textfile	2	TRUE	4.09406e-05	21.1847
rs78723881	G	T	G	T	0.0137969	0.0057	0.129381	0.132	FALSE	FALSE	FALSE	0.0036	0.113	400102	TRUE	reported	textfile	0.0029745	455314	54630635	19	3.5e-06	ukb-b-589	TRUE	textfile	2	TRUE	4.28836e-05	21.5147
rs78783963	A	T	A	T	-0.0268423	0.0082	0.031107	0.0323	FALSE	TRUE	FALSE	0.007	0.241	400102	TRUE	reported	textfile	0.00584117	455314	114296145	3	4.3e-06	ukb-b-589	TRUE	textfile	2	TRUE	4.34314e-05	21.1174
rs78794032	T	C	T	C	-0.0647383	0.0075	0.005823	0.0062	FALSE	FALSE	FALSE	0.0158	0.634	400102	TRUE	reported	textfile	0.0133709	455314	21449789	14	1.3e-06	ukb-b-589	TRUE	textfile	2	TRUE	4.85247e-05	23.4424
rs79056516	G	A	G	A	-0.0313185	0.0077	0.026989	0.027	FALSE	FALSE	FALSE	0.0079	0.327	400102	TRUE	reported	textfile	0.00631519	455314	19179352	5	7.1e-07	ukb-b-589	TRUE	textfile	2	TRUE	5.15153e-05	24.594
rs7926943	T	C	T	C	0.0109082	0.0027	0.729352	0.73	FALSE	FALSE	FALSE	0.0027	0.312	400102	TRUE	reported	textfile	0.00222981	455314	59041725	11	1e-06	ukb-b-589	TRUE	textfile	2	TRUE	4.69762e-05	23.9315
rs7934982	C	G	C	G	0.00999373	-0.0019	0.401048	0.403	FALSE	TRUE	FALSE	0.0024	0.442	400102	TRUE	reported	textfile	0.0020065	455314	111149632	11	6.3e-07	ukb-b-589	TRUE	textfile	2	TRUE	4.79815e-05	24.8072
rs79431487	G	T	G	T	-0.0339552	0.0029	0.019057	0.019	FALSE	FALSE	FALSE	0.0088	0.746	400102	TRUE	reported	textfile	0.00729875	455314	75825555	15	3.3e-06	ukb-b-589	TRUE	textfile	2	TRUE	4.31063e-05	21.6429
rs79515662	A	G	A	G	0.0459526	-0.0113	0.01216	0.0121	FALSE	FALSE	FALSE	0.0111	0.312	400102	TRUE	reported	textfile	0.00896748	455314	86149757	16	3e-07	ukb-b-589	TRUE	textfile	2	TRUE	5.07306e-05	26.2591
rs79659681	G	A	G	A	0.112195	0.0177	0.002388	0.012	FALSE	FALSE	FALSE	0.0181	0.328	400102	TRUE	reported	textfile	0.0209832	455314	27034995	16	8.9e-08	ukb-b-589	TRUE	textfile	2	TRUE	5.99754e-05	28.5893
rs80055518	C	A	C	A	0.0356981	-0.0146	0.017792	0.019	FALSE	FALSE	FALSE	0.0089	0.101	400102	TRUE	reported	textfile	0.00752627	455314	24905504	7	2.1e-06	ukb-b-589	TRUE	textfile	2	TRUE	4.45398e-05	22.4973
rs80184318	A	G	A	G	0.0407096	0.0017	0.01799	0.0181	FALSE	FALSE	FALSE	0.0108	0.873	400102	TRUE	reported	textfile	0.00863699	455314	80308055	12	2.4e-06	ukb-b-589	TRUE	textfile	2	TRUE	5.85559e-05	22.2162
rs8132764	A	T	A	T	-0.0235645	0.0053	0.045569	0.0448	FALSE	TRUE	FALSE	0.006	0.381	400102	TRUE	reported	textfile	0.00491884	455314	44739904	21	1.7e-06	ukb-b-589	TRUE	textfile	2	TRUE	4.83015e-05	22.9504
rs9410480	G	C	G	C	-0.0120357	0	0.244233	0.244	FALSE	TRUE	FALSE	0.0028	0.995	400102	TRUE	reported	textfile	0.00228714	455314	92035561	9	1.4e-07	ukb-b-589	TRUE	textfile	2	TRUE	5.34767e-05	27.6922
rs9510651	C	T	C	T	-0.0215605	-0.0092	0.048778	0.048	FALSE	FALSE	FALSE	0.0057	0.106	400102	TRUE	reported	textfile	0.00464737	455314	23821990	13	3.5e-06	ukb-b-589	TRUE	textfile	2	TRUE	4.31374e-05	21.523
rs9529552	G	A	G	A	-0.0248912	0.0019	0.049432	0.052	FALSE	FALSE	FALSE	0.0054	0.725	400102	TRUE	reported	textfile	0.00458235	455314	69814820	13	5.6e-08	ukb-b-589	TRUE	textfile	2	TRUE	5.82255e-05	29.5063
rs9640029	T	C	T	C	-0.0138024	0.0032	0.478233	0.478	FALSE	FALSE	FALSE	0.0024	0.18	400102	TRUE	reported	textfile	0.00197383	455314	6685123	7	2.7e-12	ukb-b-589	TRUE	textfile	2	TRUE	9.50726e-05	48.8978
rs9655078	T	G	T	G	0.00932548	-0.0005	0.465697	0.463	FALSE	FALSE	FALSE	0.0024	0.818	400102	TRUE	reported	textfile	0.00197495	455314	10836188	7	2.3e-06	ukb-b-589	TRUE	textfile	2	TRUE	4.32776e-05	22.2962
rs978504	C	T	C	T	-0.0246429	0.0047	0.035559	0.036	FALSE	FALSE	FALSE	0.0067	0.48	400102	TRUE	reported	textfile	0.00537305	455314	189550700	4	4.5e-06	ukb-b-589	TRUE	textfile	2	TRUE	4.16523e-05	21.035
rs9890345	C	T	C	T	0.0138617	-0.0012	0.143046	0.143	FALSE	FALSE	FALSE	0.0034	0.728	400102	TRUE	reported	textfile	0.00281363	455314	16300655	17	8.4e-07	ukb-b-589	TRUE	textfile	2	TRUE	4.71082e-05	24.2716

## Sheet: Table S4
Instrumental Variables Information for PM10-FVC
SNP	effect_allele.exposure	other_allele.exposure	effect_allele.outcome	other_allele.outcome	beta.exposure	beta.outcome	eaf.exposure	eaf.outcome	remove	palindromic	ambiguous	se.outcome	pval.outcome	samplesize.outcome	mr_keep.outcome	pval_origin.outcome	data_source.outcome	se.exposure	samplesize.exposure	pos.exposure	chr.exposure	pval.exposure	id.exposure	mr_keep.exposure	data_source.exposure	action	mr_keep	R2	F
rs10088658	G	A	G	A	-0.0101181	0.0053	0.335102	0.338	FALSE	FALSE	FALSE	0.0025	0.0348	400102	TRUE	reported	textfile	0.00208715	455314	105272200	8	1.2e-06	ukb-b-589	TRUE	textfile	2	TRUE	4.56205e-05	23.5012
rs10104149	G	A	G	A	0.0308199	0.0005	0.025657	0.025	FALSE	FALSE	FALSE	0.0075	0.949	400102	TRUE	reported	textfile	0.00623948	455314	41234753	8	7.8e-07	ukb-b-589	TRUE	textfile	2	TRUE	4.74909e-05	24.3986
rs10804931	T	G	T	G	-0.0101148	0.0033	0.622536	0.626	FALSE	FALSE	FALSE	0.0024	0.182	400102	TRUE	reported	textfile	0.00203648	455314	190842139	3	6.8e-07	ukb-b-589	TRUE	textfile	2	TRUE	4.80822e-05	24.6692
rs10889408	A	G	A	G	0.00915534	-0.0003	0.504893	0.507	FALSE	FALSE	FALSE	0.0024	0.9	400102	TRUE	reported	textfile	0.001969	455314	63602753	1	3.3e-06	ukb-b-589	TRUE	textfile	2	TRUE	4.19061e-05	21.6201
rs10906340	T	C	T	C	-0.0150705	0.0003	0.11391	0.113	FALSE	FALSE	FALSE	0.0037	0.937	400102	TRUE	reported	textfile	0.00310644	455314	6405507	10	1.2e-06	ukb-b-589	TRUE	textfile	2	TRUE	4.58485e-05	23.5358
rs10983735	A	G	A	G	0.0124794	-0.0017	0.154465	0.152	FALSE	FALSE	FALSE	0.0033	0.605	400102	TRUE	reported	textfile	0.00272428	455314	120416066	9	4.6e-06	ukb-b-589	TRUE	textfile	2	TRUE	4.06798e-05	20.9838
rs11027689	A	G	A	G	-0.00959399	0.0007	0.345315	0.345	FALSE	FALSE	FALSE	0.0025	0.79	400102	TRUE	reported	textfile	0.00206952	455314	24074207	11	3.6e-06	ukb-b-589	TRUE	textfile	2	TRUE	4.16175e-05	21.4911
rs11120971	C	A	C	A	-0.0105223	-0.0034	0.707336	0.706	FALSE	FALSE	FALSE	0.0026	0.189	400102	TRUE	reported	textfile	0.00215598	455314	7615589	1	1.1e-06	ukb-b-589	TRUE	textfile	2	TRUE	4.58402e-05	23.8195
rs111419645	C	A	C	A	0.024296	0.0018	0.035925	0.036	FALSE	FALSE	FALSE	0.0064	0.771	400102	TRUE	reported	textfile	0.00527832	455314	165818054	6	4.2e-06	ukb-b-589	TRUE	textfile	2	TRUE	4.08891e-05	21.1874
rs111536585	A	C	A	C	-0.0356011	-0.0066	0.022584	0.0226	FALSE	FALSE	FALSE	0.0085	0.435	400102	TRUE	reported	textfile	0.00690396	455314	85484354	16	2.5e-07	ukb-b-589	TRUE	textfile	2	TRUE	5.59548e-05	26.5907
rs111897525	A	C	A	C	-0.0234809	-0.0088	0.048188	0.0477	FALSE	FALSE	FALSE	0.0056	0.119	400102	TRUE	reported	textfile	0.0046205	455314	244456574	1	3.7e-07	ukb-b-589	TRUE	textfile	2	TRUE	5.05766e-05	25.8257
rs112307532	T	G	T	G	-0.0249965	0.0049	0.037949	0.0386	FALSE	FALSE	FALSE	0.0063	0.432	400102	TRUE	reported	textfile	0.00513664	455314	130916905	2	1.1e-06	ukb-b-589	TRUE	textfile	2	TRUE	4.56233e-05	23.681
rs112596499	G	A	G	A	-0.0109065	0.0008	0.265142	0.266	FALSE	FALSE	FALSE	0.0027	0.759	400102	TRUE	reported	textfile	0.00223273	455314	177127758	3	1e-06	ukb-b-589	TRUE	textfile	2	TRUE	4.63535e-05	23.8615
rs112927006	A	G	A	G	-0.0177083	0.0021	0.081099	0.0798	FALSE	FALSE	FALSE	0.0044	0.633	400102	TRUE	reported	textfile	0.00363197	455314	134925648	3	1.1e-06	ukb-b-589	TRUE	textfile	2	TRUE	4.67378e-05	23.7722
rs112965629	C	T	C	T	-0.0298994	-0.003	0.026365	0.026	FALSE	FALSE	FALSE	0.0074	0.689	400102	TRUE	reported	textfile	0.00613521	455314	182707219	2	1.1e-06	ukb-b-589	TRUE	textfile	2	TRUE	4.58964e-05	23.7501
rs113577116	A	G	A	G	-0.0650866	-0.0054	0.005587	0.0062	FALSE	FALSE	FALSE	0.0166	0.746	400102	TRUE	reported	textfile	0.0142493	455314	106482740	7	4.9e-06	ukb-b-589	TRUE	textfile	2	TRUE	4.70716e-05	20.8639
rs113860796	C	G	C	G	0.0256327	0.0085	0.034895	0.0347	FALSE	TRUE	FALSE	0.0066	0.199	400102	TRUE	reported	textfile	0.00546823	455314	36378838	13	2.8e-06	ukb-b-589	TRUE	textfile	2	TRUE	4.42544e-05	21.9733
rs113904579	A	G	A	G	0.0238576	-0.0017	0.042057	0.0412	FALSE	FALSE	FALSE	0.0061	0.778	400102	TRUE	reported	textfile	0.00501087	455314	91650771	14	1.9e-06	ukb-b-589	TRUE	textfile	2	TRUE	4.58629e-05	22.6687
rs114789974	A	C	A	C	-0.0552064	0.0218	0.010467	0.011	FALSE	FALSE	FALSE	0.0113	0.0537	400102	TRUE	reported	textfile	0.00963471	455314	19498078	2	1e-08	ukb-b-589	TRUE	textfile	2	TRUE	6.31337e-05	32.8323
rs115057100	G	A	G	A	0.0314265	0.0039	0.0211	0.021	FALSE	FALSE	FALSE	0.0084	0.641	400102	TRUE	reported	textfile	0.00684709	455314	84292546	5	4.4e-06	ukb-b-589	TRUE	textfile	2	TRUE	4.07984e-05	21.0659
rs115319635	C	T	C	T	0.0161427	0.0049	0.089446	0.088	FALSE	FALSE	FALSE	0.0042	0.245	400102	TRUE	reported	textfile	0.00349527	455314	25441469	2	3.9e-06	ukb-b-589	TRUE	textfile	2	TRUE	4.24472e-05	21.33
rs116152878	A	G	A	G	-0.0266125	-0.0005	0.02959	0.03	FALSE	FALSE	FALSE	0.0068	0.936	400102	TRUE	reported	textfile	0.00580983	455314	7674503	11	4.6e-06	ukb-b-589	TRUE	textfile	2	TRUE	4.06726e-05	20.9819
rs116374079	T	C	T	C	0.0463014	0.0125	0.015112	0.0147	FALSE	FALSE	FALSE	0.0106	0.239	400102	TRUE	reported	textfile	0.00867039	455314	70165698	3	9.3e-08	ukb-b-589	TRUE	textfile	2	TRUE	6.38156e-05	28.5175
rs11644580	C	T	C	T	-0.0148097	-0.0014	0.16725	0.167	FALSE	FALSE	FALSE	0.0035	0.696	400102	TRUE	reported	textfile	0.00287033	455314	607373	16	2.5e-07	ukb-b-589	TRUE	textfile	2	TRUE	6.10947e-05	26.6213
rs11663540	T	G	T	G	0.0127757	-0.0017	0.832501	0.835	FALSE	FALSE	FALSE	0.0031	0.579	400102	TRUE	reported	textfile	0.00263752	455314	54451381	18	1.3e-06	ukb-b-589	TRUE	textfile	2	TRUE	4.55194e-05	23.4627
rs11673189	A	G	A	G	-0.0108811	0.0021	0.259262	0.263	FALSE	FALSE	FALSE	0.0027	0.429	400102	TRUE	reported	textfile	0.0022451	455314	56368863	19	1.3e-06	ukb-b-589	TRUE	textfile	2	TRUE	4.54757e-05	23.4895
rs11674520	G	A	G	A	0.0097212	0.0036	0.589388	0.589	FALSE	FALSE	FALSE	0.0024	0.135	400102	TRUE	reported	textfile	0.00199755	455314	165781508	2	1.1e-06	ukb-b-589	TRUE	textfile	2	TRUE	4.57407e-05	23.6834
rs11682045	A	G	A	G	-0.0101794	-0.0002	0.612607	0.613	FALSE	FALSE	FALSE	0.0024	0.938	400102	TRUE	reported	textfile	0.0020234	455314	709093	2	4.9e-07	ukb-b-589	TRUE	textfile	2	TRUE	4.91822e-05	25.3093
rs117110432	C	G	C	G	-0.0514958	0.0218	0.011204	0.0115	FALSE	TRUE	FALSE	0.0114	0.0567	400102	TRUE	reported	textfile	0.00964092	455314	74267594	17	9.2e-08	ukb-b-589	TRUE	textfile	2	TRUE	5.87562e-05	28.5303
rs1172955	A	T	A	T	0.0106808	-0.0024	0.70998	0.711	FALSE	TRUE	FALSE	0.0026	0.363	400102	TRUE	reported	textfile	0.00216474	455314	97877320	10	8.1e-07	ukb-b-589	TRUE	textfile	2	TRUE	4.69798e-05	24.3442
rs117529040	T	C	T	C	0.0419003	-0.0133	0.01277	0.0127	FALSE	FALSE	FALSE	0.0105	0.203	400102	TRUE	reported	textfile	0.00879517	455314	36638417	18	1.9e-06	ukb-b-589	TRUE	textfile	2	TRUE	4.42663e-05	22.6958
rs11780981	C	T	C	T	-0.0107123	-0.0022	0.238812	0.237	FALSE	FALSE	FALSE	0.0028	0.419	400102	TRUE	reported	textfile	0.00230826	455314	130001702	8	3.5e-06	ukb-b-589	TRUE	textfile	2	TRUE	4.17199e-05	21.5375
rs117876623	C	T	C	T	0.0142452	-0.003	0.15953	0.159	FALSE	FALSE	FALSE	0.0033	0.366	400102	TRUE	reported	textfile	0.00277841	455314	5405813	17	2.9e-07	ukb-b-589	TRUE	textfile	2	TRUE	5.44166e-05	26.2872
rs117904745	C	T	C	T	-0.0305176	-0.012	0.025736	0.025	FALSE	FALSE	FALSE	0.0076	0.115	400102	TRUE	reported	textfile	0.0062033	455314	106001459	6	8.7e-07	ukb-b-589	TRUE	textfile	2	TRUE	4.67034e-05	24.2022
rs118081621	C	A	C	A	-0.025442	0.0038	0.040131	0.04	FALSE	FALSE	FALSE	0.0061	0.533	400102	TRUE	reported	textfile	0.00500344	455314	22247482	12	3.7e-07	ukb-b-589	TRUE	textfile	2	TRUE	4.98683e-05	25.8562
rs118156805	G	C	G	C	-0.0326485	-0.0096	0.030017	0.031	FALSE	TRUE	FALSE	0.0073	0.19	400102	TRUE	reported	textfile	0.00604385	455314	140708153	7	6.6e-08	ukb-b-589	TRUE	textfile	2	TRUE	6.20709e-05	29.1809
rs11901904	T	C	T	C	-0.0156206	0.0045	0.897206	0.894	FALSE	FALSE	FALSE	0.0038	0.24	400102	TRUE	reported	textfile	0.00324231	455314	169419183	2	1.5e-06	ukb-b-589	TRUE	textfile	2	TRUE	4.50075e-05	23.2106
rs12003333	T	C	T	C	0.0271515	-0.0128	0.030036	0.0296	FALSE	FALSE	FALSE	0.0071	0.0695	400102	TRUE	reported	textfile	0.00581954	455314	78634481	9	3.1e-06	ukb-b-589	TRUE	textfile	2	TRUE	4.29552e-05	21.7676
rs12150353	T	C	T	C	-0.0122871	0.0031	0.162511	0.162	FALSE	FALSE	FALSE	0.0032	0.329	400102	TRUE	reported	textfile	0.00267368	455314	41563997	17	4.3e-06	ukb-b-589	TRUE	textfile	2	TRUE	4.10952e-05	21.1193
rs12438655	G	A	G	A	-0.0155179	-0.0031	0.127057	0.129	FALSE	FALSE	FALSE	0.0035	0.381	400102	TRUE	reported	textfile	0.00297004	455314	34274197	15	1.7e-07	ukb-b-589	TRUE	textfile	2	TRUE	5.34171e-05	27.2987
rs12485492	C	G	C	G	-0.017041	-0.0021	0.923039	0.924	FALSE	TRUE	FALSE	0.0045	0.639	400102	TRUE	reported	textfile	0.00368874	455314	130179966	3	3.8e-06	ukb-b-589	TRUE	textfile	2	TRUE	4.12583e-05	21.3419
rs12503405	A	G	A	G	0.01813	0.007	0.074296	0.0765	FALSE	FALSE	FALSE	0.0044	0.117	400102	TRUE	reported	textfile	0.00375013	455314	81063464	4	1.3e-06	ukb-b-589	TRUE	textfile	2	TRUE	4.5213e-05	23.3724
rs12748963	T	C	T	C	-0.0141003	-0.0017	0.168038	0.169	FALSE	FALSE	FALSE	0.0033	0.618	400102	TRUE	reported	textfile	0.00283168	455314	3275149	1	6.4e-07	ukb-b-589	TRUE	textfile	2	TRUE	5.55901e-05	24.7952
rs12821416	T	C	T	C	0.0145212	-0.0062	0.135942	0.136	FALSE	FALSE	FALSE	0.0034	0.0708	400102	TRUE	reported	textfile	0.00286772	455314	58580570	12	4.1e-07	ukb-b-589	TRUE	textfile	2	TRUE	4.95372e-05	25.6408
rs12832318	A	G	A	G	0.014052	-0.007	0.146886	0.146	FALSE	FALSE	FALSE	0.0033	0.0335	400102	TRUE	reported	textfile	0.00277521	455314	21038786	12	4.1e-07	ukb-b-589	TRUE	textfile	2	TRUE	4.94873e-05	25.638
rs12876420	A	G	A	G	0.0163085	0.0026	0.108643	0.107	FALSE	FALSE	FALSE	0.004	0.526	400102	TRUE	reported	textfile	0.0033307	455314	80778083	13	9.8e-07	ukb-b-589	TRUE	textfile	2	TRUE	5.15124e-05	23.9749
rs12916542	C	G	C	G	-0.0174544	0.008	0.077831	0.0785	FALSE	TRUE	FALSE	0.0044	0.0702	400102	TRUE	reported	textfile	0.00372655	455314	42364168	15	2.8e-06	ukb-b-589	TRUE	textfile	2	TRUE	4.37324e-05	21.9379
rs13040787	A	G	A	G	-0.0294119	-0.0035	0.028709	0.029	FALSE	FALSE	FALSE	0.007	0.614	400102	TRUE	reported	textfile	0.00592586	455314	37389854	20	6.9e-07	ukb-b-589	TRUE	textfile	2	TRUE	4.8244e-05	24.6345
rs13084230	T	C	T	C	-0.013562	0.0056	0.200319	0.204	FALSE	FALSE	FALSE	0.0029	0.0571	400102	TRUE	reported	textfile	0.00245992	455314	164348898	3	3.5e-08	ukb-b-589	TRUE	textfile	2	TRUE	5.89273e-05	30.3952
rs13122455	T	C	T	C	-0.0140039	0.0021	0.199995	0.199	FALSE	FALSE	FALSE	0.003	0.482	400102	TRUE	reported	textfile	0.0024643	455314	152891564	4	1.3e-08	ukb-b-589	TRUE	textfile	2	TRUE	6.27538e-05	32.2932
rs1328120	A	G	A	G	-0.0126339	0.0039	0.788089	0.79	FALSE	FALSE	FALSE	0.0029	0.172	400102	TRUE	reported	textfile	0.00241723	455314	50447042	17	1.7e-07	ukb-b-589	TRUE	textfile	2	TRUE	5.33131e-05	27.3174
rs13389224	T	C	T	C	-0.0106427	0.0015	0.439694	0.442	FALSE	FALSE	FALSE	0.0024	0.535	400102	TRUE	reported	textfile	0.00199321	455314	228669035	2	9.3e-08	ukb-b-589	TRUE	textfile	2	TRUE	5.58097e-05	28.51
rs13425414	C	G	C	G	0.0136442	-0.0013	0.174224	0.174	FALSE	TRUE	FALSE	0.0031	0.668	400102	TRUE	reported	textfile	0.00258952	455314	69142267	2	1.4e-07	ukb-b-589	TRUE	textfile	2	TRUE	5.35669e-05	27.7624
rs1376695	G	A	G	A	-0.0102202	0.0049	0.685109	0.689	FALSE	FALSE	FALSE	0.0025	0.056	400102	TRUE	reported	textfile	0.00211933	455314	40481286	8	1.4e-06	ukb-b-589	TRUE	textfile	2	TRUE	4.5068e-05	23.2553
rs138604729	A	G	A	G	-0.0248591	-0.0029	0.041397	0.0411	FALSE	FALSE	FALSE	0.006	0.634	400102	TRUE	reported	textfile	0.00499041	455314	216202941	1	6.3e-07	ukb-b-589	TRUE	textfile	2	TRUE	4.90465e-05	24.8141
rs138818953	A	G	A	G	0.0500555	0.0036	0.011422	0.0111	FALSE	FALSE	FALSE	0.0123	0.768	400102	TRUE	reported	textfile	0.00983263	455314	27892973	17	3.6e-07	ukb-b-589	TRUE	textfile	2	TRUE	5.65831e-05	25.9158
rs140295641	A	T	A	T	-0.0351352	0.0104	0.027357	0.0272	FALSE	TRUE	FALSE	0.0075	0.163	400102	TRUE	reported	textfile	0.00617205	455314	145875282	7	1.3e-08	ukb-b-589	TRUE	textfile	2	TRUE	6.56957e-05	32.406
rs140767537	A	C	A	C	0.0205368	-0.0082	0.061516	0.0607	FALSE	FALSE	FALSE	0.0053	0.12	400102	TRUE	reported	textfile	0.00427123	455314	32535179	15	1.5e-06	ukb-b-589	TRUE	textfile	2	TRUE	4.86979e-05	23.1185
rs141052416	A	C	A	C	-0.0455648	0.0115	0.011655	0.0119	FALSE	FALSE	FALSE	0.0111	0.298	400102	TRUE	reported	textfile	0.00933789	455314	101140086	6	1.1e-06	ukb-b-589	TRUE	textfile	2	TRUE	4.7831e-05	23.8101
rs141520514	G	A	G	A	-0.0337325	0.0094	0.02491	0.024	FALSE	FALSE	FALSE	0.0076	0.219	400102	TRUE	reported	textfile	0.00632747	455314	33331218	19	9.8e-08	ukb-b-589	TRUE	textfile	2	TRUE	5.52771e-05	28.4208
rs141645281	T	C	T	C	-0.048052	-0.0029	0.011564	0.0117	FALSE	FALSE	FALSE	0.0115	0.798	400102	TRUE	reported	textfile	0.00946317	455314	92159407	10	3.8e-07	ukb-b-589	TRUE	textfile	2	TRUE	5.27849e-05	25.784
rs141783874	T	G	T	G	0.0642318	-0.0086	0.005901	0.0077	FALSE	FALSE	FALSE	0.0149	0.563	400102	TRUE	reported	textfile	0.013636	455314	47022910	7	2.5e-06	ukb-b-589	TRUE	textfile	2	TRUE	4.84045e-05	22.1884
rs142169179	A	G	A	G	0.040185	-0.0011	0.020279	0.02	FALSE	FALSE	FALSE	0.0089	0.905	400102	TRUE	reported	textfile	0.0073403	455314	120443527	5	4.4e-08	ukb-b-589	TRUE	textfile	2	TRUE	6.41663e-05	29.9709
rs142549682	A	G	A	G	0.0400438	0.0039	0.013873	0.0155	FALSE	FALSE	FALSE	0.0101	0.7	400102	TRUE	reported	textfile	0.00858413	455314	68497436	1	3.1e-06	ukb-b-589	TRUE	textfile	2	TRUE	4.38737e-05	21.761
rs142861463	A	C	A	C	0.0431	0.0115	0.012455	0.0121	FALSE	FALSE	FALSE	0.0108	0.289	400102	TRUE	reported	textfile	0.00891038	455314	21960006	6	1.3e-06	ukb-b-589	TRUE	textfile	2	TRUE	4.56967e-05	23.3971
rs142871762	A	G	A	G	0.0308295	0.0016	0.024893	0.0243	FALSE	FALSE	FALSE	0.0077	0.831	400102	TRUE	reported	textfile	0.00631298	455314	106867714	2	1e-06	ukb-b-589	TRUE	textfile	2	TRUE	4.61416e-05	23.8487
rs143648720	T	C	T	C	-0.0284195	-0.0072	0.031219	0.0319	FALSE	FALSE	FALSE	0.007	0.306	400102	TRUE	reported	textfile	0.00593224	455314	33602910	17	1.7e-06	ukb-b-589	TRUE	textfile	2	TRUE	4.88548e-05	22.9507
rs143699179	T	C	T	C	0.0554373	-0.0102	0.007117	0.0072	FALSE	FALSE	FALSE	0.0147	0.487	400102	TRUE	reported	textfile	0.0121274	455314	128660013	5	4.8e-06	ukb-b-589	TRUE	textfile	2	TRUE	4.34339e-05	20.8963
rs144317094	A	C	A	C	-0.0415544	0.0032	0.016456	0.0163	FALSE	FALSE	FALSE	0.0101	0.748	400102	TRUE	reported	textfile	0.00825089	455314	110128723	7	4.7e-07	ukb-b-589	TRUE	textfile	2	TRUE	5.58962e-05	25.3649
rs147214297	T	C	T	C	-0.0350629	0.0111	0.023593	0.0232	FALSE	FALSE	FALSE	0.0081	0.169	400102	TRUE	reported	textfile	0.00670898	455314	45933580	17	1.7e-07	ukb-b-589	TRUE	textfile	2	TRUE	5.66421e-05	27.3138
rs1475628	T	C	T	C	-0.011268	0.0005	0.253337	0.256	FALSE	FALSE	FALSE	0.0027	0.852	400102	TRUE	reported	textfile	0.00226035	455314	93000955	9	6.2e-07	ukb-b-589	TRUE	textfile	2	TRUE	4.80338e-05	24.8509
rs147895162	C	T	C	T	-0.0447597	-0.0128	0.015135	0.016	FALSE	FALSE	FALSE	0.0097	0.185	400102	TRUE	reported	textfile	0.00810727	455314	83717507	11	3.4e-08	ukb-b-589	TRUE	textfile	2	TRUE	5.9726e-05	30.4807
rs148085105	C	G	C	G	0.0332558	0.0029	0.020064	0.0221	FALSE	TRUE	FALSE	0.0085	0.735	400102	TRUE	reported	textfile	0.00716349	455314	122929802	12	3.4e-06	ukb-b-589	TRUE	textfile	2	TRUE	4.34891e-05	21.5519
rs148167193	C	G	C	G	-0.0309685	-0.0032	0.02678	0.0266	FALSE	TRUE	FALSE	0.008	0.693	400102	TRUE	reported	textfile	0.006467	455314	74097292	5	1.7e-06	ukb-b-589	TRUE	textfile	2	TRUE	4.9991e-05	22.9316
rs149254120	A	G	A	G	-0.0551962	0.0053	0.007671	0.0075	FALSE	FALSE	FALSE	0.0146	0.718	400102	TRUE	reported	textfile	0.0118282	455314	75739608	17	3.1e-06	ukb-b-589	TRUE	textfile	2	TRUE	4.63827e-05	21.7761
rs149628196	G	A	G	A	-0.0369888	0.0041	0.02055	0.02	FALSE	FALSE	FALSE	0.0086	0.636	400102	TRUE	reported	textfile	0.00715665	455314	38228227	21	2.4e-07	ukb-b-589	TRUE	textfile	2	TRUE	5.50763e-05	26.7129
rs1566736	T	C	T	C	-0.0113702	0.0042	0.758843	0.761	FALSE	FALSE	FALSE	0.0027	0.121	400102	TRUE	reported	textfile	0.00229768	455314	48238179	11	7.5e-07	ukb-b-589	TRUE	textfile	2	TRUE	4.73171e-05	24.4882
rs16981175	A	G	A	G	-0.0167639	-0.0063	0.090003	0.0891	FALSE	FALSE	FALSE	0.0041	0.125	400102	TRUE	reported	textfile	0.00344472	455314	19797216	20	1.1e-06	ukb-b-589	TRUE	textfile	2	TRUE	4.60338e-05	23.6833
rs16995919	T	C	T	C	0.0247851	0.0027	0.052757	0.0538	FALSE	FALSE	FALSE	0.0057	0.636	400102	TRUE	reported	textfile	0.00476635	455314	49949572	20	2e-07	ukb-b-589	TRUE	textfile	2	TRUE	6.13978e-05	27.0402
rs17017032	A	G	A	G	0.0467602	0.0104	0.00941	0.0099	FALSE	FALSE	FALSE	0.012	0.387	400102	TRUE	reported	textfile	0.0101795	455314	211077299	1	4.4e-06	ukb-b-589	TRUE	textfile	2	TRUE	4.0763e-05	21.1008
rs17103245	G	A	G	A	0.0102656	-0.0017	0.339415	0.341	FALSE	FALSE	FALSE	0.0025	0.489	400102	TRUE	reported	textfile	0.00208601	455314	66516572	14	8.6e-07	ukb-b-589	TRUE	textfile	2	TRUE	4.72562e-05	24.2179
rs17132724	A	G	A	G	-0.0572544	-0.0082	0.00843	0.0084	FALSE	FALSE	FALSE	0.013	0.527	400102	TRUE	reported	textfile	0.0108102	455314	102662509	5	1.2e-07	ukb-b-589	TRUE	textfile	2	TRUE	5.48023e-05	28.0511
rs17268792	A	G	A	G	0.0151815	0.0003	0.107369	0.107	FALSE	FALSE	FALSE	0.0038	0.929	400102	TRUE	reported	textfile	0.00318306	455314	56597180	2	1.8e-06	ukb-b-589	TRUE	textfile	2	TRUE	4.41784e-05	22.7478
rs1737333	C	T	C	T	0.0109043	0.0039	0.72763	0.729	FALSE	FALSE	FALSE	0.0026	0.137	400102	TRUE	reported	textfile	0.00220916	455314	163812707	6	8e-07	ukb-b-589	TRUE	textfile	2	TRUE	4.71298e-05	24.3636
rs17377309	T	C	T	C	-0.0160721	0.0034	0.100262	0.102	FALSE	FALSE	FALSE	0.004	0.388	400102	TRUE	reported	textfile	0.00332917	455314	175576170	1	1.4e-06	ukb-b-589	TRUE	textfile	2	TRUE	4.66045e-05	23.3063
rs17429762	G	A	G	A	0.0233276	0	0.048482	0.05	FALSE	FALSE	FALSE	0.0054	0.994	400102	TRUE	reported	textfile	0.004598	455314	39355386	6	3.9e-07	ukb-b-589	TRUE	textfile	2	TRUE	5.02074e-05	25.7396
rs17658327	C	T	C	T	0.0450462	-0.0104	0.01071	0.011	FALSE	FALSE	FALSE	0.0115	0.365	400102	TRUE	reported	textfile	0.00965487	455314	52171685	17	3.1e-06	ukb-b-589	TRUE	textfile	2	TRUE	4.29991e-05	21.7682
rs17706942	C	T	C	T	0.0219686	-0.001	0.04576	0.045	FALSE	FALSE	FALSE	0.0058	0.867	400102	TRUE	reported	textfile	0.00472865	455314	148007712	5	3.4e-06	ukb-b-589	TRUE	textfile	2	TRUE	4.21481e-05	21.5839
rs17728367	T	C	T	C	0.0108758	0.0038	0.251357	0.249	FALSE	FALSE	FALSE	0.0027	0.156	400102	TRUE	reported	textfile	0.00226768	455314	42604409	18	1.6e-06	ukb-b-589	TRUE	textfile	2	TRUE	4.45162e-05	23.0016
rs17756061	A	G	A	G	0.016589	0.0009	0.11139	0.112	FALSE	FALSE	FALSE	0.0038	0.807	400102	TRUE	reported	textfile	0.0031484	455314	93489016	8	1.4e-07	ukb-b-589	TRUE	textfile	2	TRUE	5.44788e-05	27.7626
rs17775100	T	A	T	A	-0.0268126	0.0052	0.030624	0.03	FALSE	TRUE	FALSE	0.007	0.458	400102	TRUE	reported	textfile	0.00583407	455314	67224056	18	4.3e-06	ukb-b-589	TRUE	textfile	2	TRUE	4.26837e-05	21.122
rs1789990	T	G	T	G	0.0100578	0.0033	0.500965	0.502	FALSE	FALSE	FALSE	0.0024	0.164	400102	TRUE	reported	textfile	0.00198094	455314	162406957	6	3.8e-07	ukb-b-589	TRUE	textfile	2	TRUE	5.05795e-05	25.7788
rs1835844	T	C	T	C	-0.0108976	0.0007	0.223074	0.226	FALSE	FALSE	FALSE	0.0028	0.805	400102	TRUE	reported	textfile	0.00237093	455314	130500331	8	4.3e-06	ukb-b-589	TRUE	textfile	2	TRUE	4.11643e-05	21.1263
rs185248	G	A	G	A	0.014592	-0.0011	0.121265	0.121	FALSE	FALSE	FALSE	0.0036	0.75	400102	TRUE	reported	textfile	0.00301175	455314	9231207	5	1.3e-06	ukb-b-589	TRUE	textfile	2	TRUE	4.53788e-05	23.4743
rs186595360	C	T	C	T	-0.0467103	0.0149	0.014416	0.014	FALSE	FALSE	FALSE	0.0108	0.168	400102	TRUE	reported	textfile	0.00881205	455314	76984974	5	1.2e-07	ukb-b-589	TRUE	textfile	2	TRUE	6.20003e-05	28.0977
rs188948098	T	A	T	A	-0.0200956	0.0028	0.058245	0.058	FALSE	TRUE	FALSE	0.0051	0.589	400102	TRUE	reported	textfile	0.00424799	455314	157714570	1	2.2e-06	ukb-b-589	TRUE	textfile	2	TRUE	4.43025e-05	22.3787
rs1919243	C	T	C	T	0.0100872	0.0032	0.487612	0.485	FALSE	FALSE	FALSE	0.0024	0.179	400102	TRUE	reported	textfile	0.00199137	455314	88778861	5	4.1e-07	ukb-b-589	TRUE	textfile	2	TRUE	5.08446e-05	25.6589
rs2004679	C	T	C	T	0.0119145	0.0009	0.307685	0.305	FALSE	FALSE	FALSE	0.0025	0.717	400102	TRUE	reported	textfile	0.00213821	455314	10135193	8	2.5e-08	ukb-b-589	TRUE	textfile	2	TRUE	6.04772e-05	31.0492
rs2007020	A	G	A	G	0.00966901	-0.0004	0.431236	0.434	FALSE	FALSE	FALSE	0.0024	0.856	400102	TRUE	reported	textfile	0.00199013	455314	54904592	2	1.2e-06	ukb-b-589	TRUE	textfile	2	TRUE	4.58607e-05	23.6048
rs202241631	A	G	A	G	0.0201958	-0.001	0.133307	0.133	FALSE	FALSE	FALSE	0.0048	0.831	400102	TRUE	reported	textfile	0.00394805	455314	10685480	6	3.1e-07	ukb-b-589	TRUE	textfile	2	TRUE	9.42476e-05	26.1672
rs2213533	A	C	A	C	0.0105974	-0.0033	0.341163	0.343	FALSE	FALSE	FALSE	0.0025	0.183	400102	TRUE	reported	textfile	0.00208976	455314	33478266	22	4e-07	ukb-b-589	TRUE	textfile	2	TRUE	5.04857e-05	25.7161
rs2230098	G	A	G	A	-0.0210297	0.0021	0.059613	0.061	FALSE	FALSE	FALSE	0.0051	0.672	400102	TRUE	reported	textfile	0.00429752	455314	58830978	14	9.9e-07	ukb-b-589	TRUE	textfile	2	TRUE	4.95842e-05	23.9459
rs229100	C	T	C	T	-0.0126152	0.0054	0.842147	0.84	FALSE	FALSE	FALSE	0.0032	0.0908	400102	TRUE	reported	textfile	0.00269462	455314	28223092	21	2.8e-06	ukb-b-589	TRUE	textfile	2	TRUE	4.23116e-05	21.9176
rs2298236	C	T	C	T	0.0164524	-0.0037	0.093602	0.092	FALSE	FALSE	FALSE	0.004	0.356	400102	TRUE	reported	textfile	0.00339008	455314	53623914	13	1.2e-06	ukb-b-589	TRUE	textfile	2	TRUE	4.59296e-05	23.5526
rs2516973	C	T	C	T	0.0118931	-0.0016	0.707948	0.706	FALSE	FALSE	FALSE	0.0031	0.619	400102	TRUE	reported	textfile	0.00253118	455314	106354334	14	2.6e-06	ukb-b-589	TRUE	textfile	2	TRUE	5.849e-05	22.0772
rs2585823	A	G	A	G	0.0103223	-0.0045	0.68022	0.679	FALSE	FALSE	FALSE	0.0025	0.069	400102	TRUE	reported	textfile	0.00210845	455314	28582062	11	9.8e-07	ukb-b-589	TRUE	textfile	2	TRUE	4.63536e-05	23.9677
rs2619695	G	C	G	C	0.0110312	-0.0048	0.778798	0.776	FALSE	TRUE	FALSE	0.0028	0.0872	400102	TRUE	reported	textfile	0.00237288	455314	51160090	15	3.3e-06	ukb-b-589	TRUE	textfile	2	TRUE	4.19266e-05	21.612
rs2731804	C	T	C	T	-0.011006	-0.0011	0.240542	0.239	FALSE	FALSE	FALSE	0.0027	0.697	400102	TRUE	reported	textfile	0.002297	455314	17146261	5	1.7e-06	ukb-b-589	TRUE	textfile	2	TRUE	4.42572e-05	22.9582
rs2838518	A	C	A	C	-0.0279864	0.0027	0.028949	0.0289	FALSE	FALSE	FALSE	0.0071	0.701	400102	TRUE	reported	textfile	0.00587055	455314	45614802	21	1.9e-06	ukb-b-589	TRUE	textfile	2	TRUE	4.40352e-05	22.7267
rs2985708	G	C	G	C	-0.0234499	0.0112	0.951144	0.9499	FALSE	TRUE	FALSE	0.0054	0.038	400102	TRUE	reported	textfile	0.00456378	455314	155760282	1	2.8e-07	ukb-b-589	TRUE	textfile	2	TRUE	5.11065e-05	26.4017
rs3213261	A	G	A	G	-0.0292624	-0.0105	0.02603	0.0264	FALSE	FALSE	FALSE	0.0075	0.16	400102	TRUE	reported	textfile	0.0063285	455314	44076605	19	3.8e-06	ukb-b-589	TRUE	textfile	2	TRUE	4.3418e-05	21.3805
rs343311	A	G	A	G	-0.0102029	0.0018	0.585572	0.588	FALSE	FALSE	FALSE	0.0024	0.446	400102	TRUE	reported	textfile	0.00199022	455314	146241475	3	3e-07	ukb-b-589	TRUE	textfile	2	TRUE	5.0525e-05	26.2812
rs34574483	C	T	C	T	-0.024236	-0.0025	0.040266	0.04	FALSE	FALSE	FALSE	0.0061	0.684	400102	TRUE	reported	textfile	0.00499523	455314	2172456	4	1.2e-06	ukb-b-589	TRUE	textfile	2	TRUE	4.53985e-05	23.5402
rs35435530	T	G	T	G	0.0180996	0.0033	0.085726	0.0865	FALSE	FALSE	FALSE	0.0044	0.46	400102	TRUE	reported	textfile	0.0036953	455314	58078841	4	9.7e-07	ukb-b-589	TRUE	textfile	2	TRUE	5.13519e-05	23.9905
rs3760987	T	C	T	C	-0.0121799	0	0.213122	0.213	FALSE	FALSE	FALSE	0.0029	0.988	400102	TRUE	reported	textfile	0.00241789	455314	1239881	19	4.7e-07	ukb-b-589	TRUE	textfile	2	TRUE	4.97569e-05	25.3755
rs3770007	C	T	C	T	0.0163556	-0.0011	0.121605	0.12	FALSE	FALSE	FALSE	0.0036	0.754	400102	TRUE	reported	textfile	0.003003	455314	178535870	2	5.1e-08	ukb-b-589	TRUE	textfile	2	TRUE	5.71484e-05	29.6635
rs3809711	A	G	A	G	0.022485	-0.0068	0.052862	0.0552	FALSE	FALSE	FALSE	0.0054	0.207	400102	TRUE	reported	textfile	0.0045619	455314	77102489	17	8.3e-07	ukb-b-589	TRUE	textfile	2	TRUE	5.06259e-05	24.2937
rs4334436	A	G	A	G	-0.0108512	0.0027	0.310666	0.313	FALSE	FALSE	FALSE	0.0025	0.29	400102	TRUE	reported	textfile	0.00212284	455314	141585907	2	3.2e-07	ukb-b-589	TRUE	textfile	2	TRUE	5.04323e-05	26.1289
rs440354	A	G	A	G	0.011146	-0.0034	0.215406	0.214	FALSE	FALSE	FALSE	0.0028	0.233	400102	TRUE	reported	textfile	0.00240208	455314	4560611	6	3.5e-06	ukb-b-589	TRUE	textfile	2	TRUE	4.19924e-05	21.5309
rs45566035	A	C	A	C	0.0382952	-0.0021	0.014789	0.0144	FALSE	FALSE	FALSE	0.0101	0.837	400102	TRUE	reported	textfile	0.00826618	455314	113962278	2	3.6e-06	ukb-b-589	TRUE	textfile	2	TRUE	4.27353e-05	21.4624
rs4673633	A	G	A	G	-0.0130482	-0.0005	0.156468	0.156	FALSE	FALSE	FALSE	0.0033	0.869	400102	TRUE	reported	textfile	0.00273531	455314	212658297	2	1.8e-06	ukb-b-589	TRUE	textfile	2	TRUE	4.49426e-05	22.7556
rs4692550	G	A	G	A	0.0100033	-0.0031	0.653241	0.65	FALSE	FALSE	FALSE	0.0024	0.206	400102	TRUE	reported	textfile	0.0020687	455314	25883566	4	1.3e-06	ukb-b-589	TRUE	textfile	2	TRUE	4.53333e-05	23.3825
rs4760076	G	T	G	T	-0.0106171	0.0018	0.266959	0.266	FALSE	FALSE	FALSE	0.0027	0.504	400102	TRUE	reported	textfile	0.0022372	455314	129799924	12	2.1e-06	ukb-b-589	TRUE	textfile	2	TRUE	4.41179e-05	22.5218
rs4833095	C	T	C	T	0.0251105	0.0015	0.206945	0.202	FALSE	FALSE	FALSE	0.0029	0.613	400102	TRUE	reported	textfile	0.00240554	455314	38799710	4	1.7e-25	ukb-b-589	TRUE	textfile	2	TRUE	0.000206966	108.965
rs4965742	G	A	G	A	0.0227984	-0.004	0.941872	0.9407	FALSE	FALSE	FALSE	0.0051	0.436	400102	TRUE	reported	textfile	0.00427718	455314	101501626	15	9.8e-08	ukb-b-589	TRUE	textfile	2	TRUE	5.69136e-05	28.4115
rs56077944	T	C	T	C	-0.0177183	-0.0034	0.073578	0.0734	FALSE	FALSE	FALSE	0.0045	0.454	400102	TRUE	reported	textfile	0.00379428	455314	42865406	18	3e-06	ukb-b-589	TRUE	textfile	2	TRUE	4.27987e-05	21.8065
rs57094102	A	G	A	G	0.0236697	0.0017	0.044986	0.0431	FALSE	FALSE	FALSE	0.0058	0.769	400102	TRUE	reported	textfile	0.00474468	455314	95357300	15	6.1e-07	ukb-b-589	TRUE	textfile	2	TRUE	4.81396e-05	24.8869
rs57548641	G	A	G	A	-0.027527	0.0142	0.028458	0.028	FALSE	FALSE	FALSE	0.0072	0.0486	400102	TRUE	reported	textfile	0.00595753	455314	24418870	4	3.8e-06	ukb-b-589	TRUE	textfile	2	TRUE	4.19e-05	21.3494
rs5768182	G	A	G	A	0.00990813	0.0017	0.312829	0.311	FALSE	FALSE	FALSE	0.0025	0.505	400102	TRUE	reported	textfile	0.00213532	455314	48325911	22	3.5e-06	ukb-b-589	TRUE	textfile	2	TRUE	4.22071e-05	21.5307
rs57900082	G	A	G	A	0.01233	-0.0006	0.172901	0.172	FALSE	FALSE	FALSE	0.0031	0.858	400102	TRUE	reported	textfile	0.0026103	455314	11679101	16	2.3e-06	ukb-b-589	TRUE	textfile	2	TRUE	4.34822e-05	22.3123
rs58157605	A	G	A	G	0.032989	-0.0013	0.020001	0.0197	FALSE	FALSE	FALSE	0.0085	0.874	400102	TRUE	reported	textfile	0.00708053	455314	112273497	6	3.2e-06	ukb-b-589	TRUE	textfile	2	TRUE	4.26624e-05	21.7073
rs60304336	T	G	T	G	0.0279318	-0.0028	0.040906	0.0398	FALSE	FALSE	FALSE	0.0061	0.646	400102	TRUE	reported	textfile	0.00502954	455314	22794150	19	2.8e-08	ukb-b-589	TRUE	textfile	2	TRUE	6.12176e-05	30.8419
rs6071089	T	C	T	C	-0.00898692	0.0042	0.507771	0.509	FALSE	FALSE	FALSE	0.0023	0.0704	400102	TRUE	reported	textfile	0.00196656	455314	35183699	20	4.9e-06	ukb-b-589	TRUE	textfile	2	TRUE	4.03726e-05	20.8837
rs61620752	G	T	G	T	0.0160687	-0.0028	0.148343	0.149	FALSE	FALSE	FALSE	0.0033	0.403	400102	TRUE	reported	textfile	0.00276719	455314	127488751	8	6.4e-09	ukb-b-589	TRUE	textfile	2	TRUE	6.52414e-05	33.7197
rs61875074	C	A	C	A	0.0222662	-0.0029	0.073029	0.075	FALSE	FALSE	FALSE	0.0046	0.529	400102	TRUE	reported	textfile	0.00384125	455314	122622906	10	6.8e-09	ukb-b-589	TRUE	textfile	2	TRUE	6.71249e-05	33.6006
rs61882742	C	A	C	A	-0.0106526	0.0028	0.305778	0.307	FALSE	FALSE	FALSE	0.0025	0.267	400102	TRUE	reported	textfile	0.00213672	455314	18286402	11	6.2e-07	ukb-b-589	TRUE	textfile	2	TRUE	4.81777e-05	24.8551
rs62024305	A	T	A	T	-0.0364871	-0.0059	0.019139	0.0192	FALSE	TRUE	FALSE	0.0088	0.501	400102	TRUE	reported	textfile	0.00731178	455314	88893848	15	6e-07	ukb-b-589	TRUE	textfile	2	TRUE	4.99845e-05	24.9019
rs62111201	A	T	A	T	-0.0136231	0.0069	0.153313	0.152	FALSE	TRUE	FALSE	0.0033	0.0384	400102	TRUE	reported	textfile	0.00273507	455314	13497870	19	6.3e-07	ukb-b-589	TRUE	textfile	2	TRUE	4.81819e-05	24.8093
rs62118471	C	T	C	T	0.0294602	-0.0153	0.02741	0.027	FALSE	FALSE	FALSE	0.0078	0.0483	400102	TRUE	reported	textfile	0.00641459	455314	45691049	19	4.4e-06	ukb-b-589	TRUE	textfile	2	TRUE	4.62743e-05	21.0928
rs62299683	G	A	G	A	-0.0141059	-0.0012	0.152876	0.156	FALSE	FALSE	FALSE	0.0033	0.716	400102	TRUE	reported	textfile	0.00281059	455314	17006783	4	5.2e-07	ukb-b-589	TRUE	textfile	2	TRUE	5.15369e-05	25.1887
rs62370429	C	T	C	T	-0.0261606	0	0.05775	0.058	FALSE	FALSE	FALSE	0.0053	0.996	400102	TRUE	reported	textfile	0.0043481	455314	101484521	5	1.8e-09	ukb-b-589	TRUE	textfile	2	TRUE	7.44807e-05	36.199
rs62521107	T	C	T	C	-0.034425	-0.0055	0.020286	0.0198	FALSE	FALSE	FALSE	0.0087	0.529	400102	TRUE	reported	textfile	0.00714805	455314	118851954	8	1.5e-06	ukb-b-589	TRUE	textfile	2	TRUE	4.71057e-05	23.1938
rs6447363	A	G	A	G	0.0103074	0.0001	0.701765	0.704	FALSE	FALSE	FALSE	0.0026	0.978	400102	TRUE	reported	textfile	0.00214733	455314	44648797	4	1.6e-06	ukb-b-589	TRUE	textfile	2	TRUE	4.44712e-05	23.041
rs6557711	A	G	A	G	0.00962138	-0.0008	0.666731	0.666	FALSE	FALSE	FALSE	0.0025	0.734	400102	TRUE	reported	textfile	0.00209011	455314	23590795	8	4.2e-06	ukb-b-589	TRUE	textfile	2	TRUE	4.11387e-05	21.1903
rs6852114	A	T	A	T	-0.0120012	0.0053	0.178807	0.177	FALSE	TRUE	FALSE	0.0031	0.084	400102	TRUE	reported	textfile	0.00256713	455314	6062117	4	2.9e-06	ukb-b-589	TRUE	textfile	2	TRUE	4.2297e-05	21.8551
rs6880443	A	G	A	G	0.0573364	0.0051	0.007282	0.0072	FALSE	FALSE	FALSE	0.0146	0.725	400102	TRUE	reported	textfile	0.0117827	455314	138693376	5	1.1e-06	ukb-b-589	TRUE	textfile	2	TRUE	4.753e-05	23.6794
rs6954290	T	G	T	G	0.01011	-0.0029	0.324277	0.322	FALSE	FALSE	FALSE	0.0025	0.255	400102	TRUE	reported	textfile	0.00210494	455314	92283098	7	1.6e-06	ukb-b-589	TRUE	textfile	2	TRUE	4.47937e-05	23.0687
rs7039140	C	T	C	T	0.00964023	-0.0003	0.655555	0.655	FALSE	FALSE	FALSE	0.0025	0.905	400102	TRUE	reported	textfile	0.0020737	455314	90405507	9	3.3e-06	ukb-b-589	TRUE	textfile	2	TRUE	4.19695e-05	21.6114
rs708986	A	C	A	C	-0.010593	0.0053	0.757661	0.758	FALSE	FALSE	FALSE	0.0027	0.0521	400102	TRUE	reported	textfile	0.00229287	455314	17128745	20	3.8e-06	ukb-b-589	TRUE	textfile	2	TRUE	4.12065e-05	21.3442
rs7130576	T	G	T	G	0.00965968	0.0012	0.65803	0.659	FALSE	FALSE	FALSE	0.0025	0.619	400102	TRUE	reported	textfile	0.00208035	455314	124020151	11	3.4e-06	ukb-b-589	TRUE	textfile	2	TRUE	4.19942e-05	21.5602
rs7134253	T	C	T	C	-0.0112634	-0.0014	0.250118	0.25	FALSE	FALSE	FALSE	0.0027	0.601	400102	TRUE	reported	textfile	0.00227409	455314	47798724	12	7.3e-07	ukb-b-589	TRUE	textfile	2	TRUE	4.7589e-05	24.5315
rs7148769	T	C	T	C	-0.012845	-0.0041	0.216337	0.215	FALSE	FALSE	FALSE	0.0028	0.146	400102	TRUE	reported	textfile	0.00239447	455314	62359041	14	8.1e-08	ukb-b-589	TRUE	textfile	2	TRUE	5.59446e-05	28.7773
rs7200852	A	C	A	C	-0.0244283	0.0001	0.054732	0.0532	FALSE	FALSE	FALSE	0.0054	0.989	400102	TRUE	reported	textfile	0.00445039	455314	86157310	16	4e-08	ukb-b-589	TRUE	textfile	2	TRUE	6.17466e-05	30.1294
rs7222234	A	T	A	T	-0.0214675	-0.0024	0.06492	0.0645	FALSE	TRUE	FALSE	0.0048	0.62	400102	TRUE	reported	textfile	0.00399575	455314	63375465	17	7.8e-08	ukb-b-589	TRUE	textfile	2	TRUE	5.59526e-05	28.8647
rs7249925	G	A	G	A	0.0117277	0.0014	0.229611	0.229	FALSE	FALSE	FALSE	0.0028	0.617	400102	TRUE	reported	textfile	0.0023372	455314	50093572	19	5.2e-07	ukb-b-589	TRUE	textfile	2	TRUE	4.86585e-05	25.1787
rs72777076	G	A	G	A	-0.0160314	-0.0016	0.10102	0.101	FALSE	FALSE	FALSE	0.004	0.684	400102	TRUE	reported	textfile	0.00329608	455314	91737048	5	1.2e-06	ukb-b-589	TRUE	textfile	2	TRUE	4.66799e-05	23.6563
rs72795429	T	C	T	C	-0.0308883	-0.0001	0.029915	0.03	FALSE	FALSE	FALSE	0.0069	0.992	400102	TRUE	reported	textfile	0.005774	455314	84606181	16	8.8e-08	ukb-b-589	TRUE	textfile	2	TRUE	5.53754e-05	28.6177
rs72802307	T	A	T	A	0.0228063	0.0078	0.054934	0.054	FALSE	TRUE	FALSE	0.0054	0.149	400102	TRUE	reported	textfile	0.00437735	455314	75187771	16	1.9e-07	ukb-b-589	TRUE	textfile	2	TRUE	5.40061e-05	27.1448
rs72813491	G	T	G	T	-0.0191525	0.0036	0.063384	0.063	FALSE	FALSE	FALSE	0.0049	0.47	400102	TRUE	reported	textfile	0.00407669	455314	79478949	10	2.6e-06	ukb-b-589	TRUE	textfile	2	TRUE	4.35534e-05	22.0717
rs72835003	C	T	C	T	0.0281259	-0.005	0.027279	0.027	FALSE	FALSE	FALSE	0.0073	0.498	400102	TRUE	reported	textfile	0.00604789	455314	4714471	17	3.3e-06	ukb-b-589	TRUE	textfile	2	TRUE	4.19817e-05	21.6274
rs7313274	A	C	A	C	-0.00983519	0.0039	0.358269	0.36	FALSE	FALSE	FALSE	0.0025	0.108	400102	TRUE	reported	textfile	0.00205089	455314	119464651	12	1.6e-06	ukb-b-589	TRUE	textfile	2	TRUE	4.44793e-05	22.9975
rs7380478	T	C	T	C	0.00948552	0.0027	0.455583	0.456	FALSE	FALSE	FALSE	0.0024	0.258	400102	TRUE	reported	textfile	0.00196893	455314	180515268	5	1.5e-06	ukb-b-589	TRUE	textfile	2	TRUE	4.46325e-05	23.2093
rs74247887	T	C	T	C	0.037132	0.0096	0.028721	0.0284	FALSE	FALSE	FALSE	0.0071	0.177	400102	TRUE	reported	textfile	0.00588066	455314	26213103	15	2.7e-10	ukb-b-589	TRUE	textfile	2	TRUE	7.69255e-05	39.8698
rs74315563	T	C	T	C	-0.0390064	0.0019	0.013745	0.0139	FALSE	FALSE	FALSE	0.0101	0.854	400102	TRUE	reported	textfile	0.00850709	455314	45013998	2	4.5e-06	ukb-b-589	TRUE	textfile	2	TRUE	4.12511e-05	21.0237
rs74407126	G	C	G	C	0.0198013	-0.005	0.06845	0.068	FALSE	TRUE	FALSE	0.0049	0.315	400102	TRUE	reported	textfile	0.00403116	455314	58237772	12	9e-07	ukb-b-589	TRUE	textfile	2	TRUE	5.00031e-05	24.1283
rs7440783	T	C	T	C	-0.00912108	0.0006	0.459145	0.459	FALSE	FALSE	FALSE	0.0024	0.797	400102	TRUE	reported	textfile	0.00197589	455314	165761712	4	3.9e-06	ukb-b-589	TRUE	textfile	2	TRUE	4.13193e-05	21.3092
rs74444373	A	G	A	G	0.0201555	0.0001	0.076705	0.0763	FALSE	FALSE	FALSE	0.0045	0.981	400102	TRUE	reported	textfile	0.0037202	455314	5980759	5	6e-08	ukb-b-589	TRUE	textfile	2	TRUE	5.75415e-05	29.3531
rs7457559	T	G	T	G	-0.010031	0.0051	0.319757	0.32	FALSE	FALSE	FALSE	0.0025	0.0429	400102	TRUE	reported	textfile	0.00211934	455314	15752454	7	2.2e-06	ukb-b-589	TRUE	textfile	2	TRUE	4.37726e-05	22.402
rs74805019	C	G	C	G	-0.0307133	0.0087	0.033712	0.0346	FALSE	TRUE	FALSE	0.0065	0.181	400102	TRUE	reported	textfile	0.00548224	455314	53081859	15	2.1e-08	ukb-b-589	TRUE	textfile	2	TRUE	6.14574e-05	31.3861
rs75076110	G	C	G	C	-0.0213671	0.0053	0.052404	0.053	FALSE	TRUE	FALSE	0.0053	0.32	400102	TRUE	reported	textfile	0.00452456	455314	9623546	9	2.3e-06	ukb-b-589	TRUE	textfile	2	TRUE	4.53429e-05	22.3017
rs7553571	G	A	G	A	0.00994318	0.0017	0.453425	0.454	FALSE	FALSE	FALSE	0.0024	0.464	400102	TRUE	reported	textfile	0.00198543	455314	104843216	1	5.5e-07	ukb-b-589	TRUE	textfile	2	TRUE	4.90045e-05	25.0808
rs75614542	C	A	C	A	-0.0252944	-0.001	0.037884	0.038	FALSE	FALSE	FALSE	0.0063	0.867	400102	TRUE	reported	textfile	0.00514655	455314	123521842	9	8.9e-07	ukb-b-589	TRUE	textfile	2	TRUE	4.66404e-05	24.1555
rs75741864	A	T	A	T	-0.0495123	-0.0014	0.009908	0.011	FALSE	TRUE	FALSE	0.0123	0.909	400102	TRUE	reported	textfile	0.0105554	455314	50649899	6	2.7e-06	ukb-b-589	TRUE	textfile	2	TRUE	4.8097e-05	22.0027
rs75945249	C	T	C	T	-0.0385194	-0.0066	0.01541	0.016	FALSE	FALSE	FALSE	0.0094	0.478	400102	TRUE	reported	textfile	0.00795972	455314	33385720	1	1.3e-06	ukb-b-589	TRUE	textfile	2	TRUE	4.50243e-05	23.4187
rs76425335	A	G	A	G	-0.0239639	-0.0027	0.043332	0.0435	FALSE	FALSE	FALSE	0.0059	0.64	400102	TRUE	reported	textfile	0.00494195	455314	3440346	20	1.2e-06	ukb-b-589	TRUE	textfile	2	TRUE	4.76118e-05	23.5136
rs76557708	C	T	C	T	-0.0157459	0.0035	0.096786	0.098	FALSE	FALSE	FALSE	0.0041	0.399	400102	TRUE	reported	textfile	0.00343172	455314	100483739	12	4.5e-06	ukb-b-589	TRUE	textfile	2	TRUE	4.33479e-05	21.0529
rs76646807	T	C	T	C	-0.0259886	0.0063	0.036028	0.037	FALSE	FALSE	FALSE	0.0063	0.317	400102	TRUE	reported	textfile	0.00532368	455314	39388190	18	1.1e-06	ukb-b-589	TRUE	textfile	2	TRUE	4.69138e-05	23.831
rs76881430	G	T	G	T	-0.0249692	0.005	0.03653	0.037	FALSE	FALSE	FALSE	0.0063	0.428	400102	TRUE	reported	textfile	0.00523641	455314	3046271	3	1.9e-06	ukb-b-589	TRUE	textfile	2	TRUE	4.38861e-05	22.7375
rs77056472	G	A	G	A	0.0234852	-0.011	0.045538	0.045	FALSE	FALSE	FALSE	0.0058	0.058	400102	TRUE	reported	textfile	0.00478063	455314	145107149	4	9e-07	ukb-b-589	TRUE	textfile	2	TRUE	4.79459e-05	24.1334
rs77199539	T	C	T	C	-0.0247229	-0.0006	0.034214	0.0339	FALSE	FALSE	FALSE	0.0066	0.931	400102	TRUE	reported	textfile	0.00540417	455314	156461550	1	4.8e-06	ukb-b-589	TRUE	textfile	2	TRUE	4.03937e-05	20.9286
rs77454912	T	C	T	C	0.0193895	0.0076	0.059128	0.0584	FALSE	FALSE	FALSE	0.0051	0.133	400102	TRUE	reported	textfile	0.00420818	455314	5004271	9	4.1e-06	ukb-b-589	TRUE	textfile	2	TRUE	4.18299e-05	21.2297
rs77743185	G	T	G	T	0.0525369	-0.0188	0.009486	0.009	FALSE	FALSE	FALSE	0.0128	0.144	400102	TRUE	reported	textfile	0.0104385	455314	69425891	8	4.8e-07	ukb-b-589	TRUE	textfile	2	TRUE	5.18684e-05	25.331
rs77857236	C	A	C	A	0.0217473	-0.0101	0.04671	0.046	FALSE	FALSE	FALSE	0.0057	0.0759	400102	TRUE	reported	textfile	0.00466192	455314	79820928	15	3.1e-06	ukb-b-589	TRUE	textfile	2	TRUE	4.21188e-05	21.7611
rs77932605	T	A	T	A	0.0239506	-0.0021	0.041921	0.041	FALSE	TRUE	FALSE	0.006	0.727	400102	TRUE	reported	textfile	0.00493579	455314	98591217	12	1.2e-06	ukb-b-589	TRUE	textfile	2	TRUE	4.60782e-05	23.5461
rs7825598	G	A	G	A	0.0161792	-0.007	0.89277	0.894	FALSE	FALSE	FALSE	0.0038	0.0689	400102	TRUE	reported	textfile	0.00318957	455314	127030253	8	3.9e-07	ukb-b-589	TRUE	textfile	2	TRUE	5.01187e-05	25.7306
rs78267018	C	T	C	T	-0.0343202	-0.0121	0.017692	0.017	FALSE	FALSE	FALSE	0.0093	0.196	400102	TRUE	reported	textfile	0.00745656	455314	95878179	12	4.2e-06	ukb-b-589	TRUE	textfile	2	TRUE	4.09406e-05	21.1847
rs78723881	G	T	G	T	0.0137969	-0.0057	0.129381	0.132	FALSE	FALSE	FALSE	0.0035	0.108	400102	TRUE	reported	textfile	0.0029745	455314	54630635	19	3.5e-06	ukb-b-589	TRUE	textfile	2	TRUE	4.28836e-05	21.5147
rs78783963	A	T	A	T	-0.0268423	-0.002	0.031107	0.0322	FALSE	TRUE	FALSE	0.0069	0.773	400102	TRUE	reported	textfile	0.00584117	455314	114296145	3	4.3e-06	ukb-b-589	TRUE	textfile	2	TRUE	4.34314e-05	21.1174
rs78794032	T	C	T	C	-0.0647383	-0.0079	0.005823	0.0062	FALSE	FALSE	FALSE	0.0156	0.614	400102	TRUE	reported	textfile	0.0133709	455314	21449789	14	1.3e-06	ukb-b-589	TRUE	textfile	2	TRUE	4.85247e-05	23.4424
rs79056516	G	A	G	A	-0.0313185	-0.0043	0.026989	0.027	FALSE	FALSE	FALSE	0.0078	0.582	400102	TRUE	reported	textfile	0.00631519	455314	19179352	5	7.1e-07	ukb-b-589	TRUE	textfile	2	TRUE	5.15153e-05	24.594
rs79141939	A	G	A	G	-0.0166046	0.0013	0.10022	0.0991	FALSE	FALSE	FALSE	0.004	0.749	400102	TRUE	reported	textfile	0.00334878	455314	15003709	1	7.1e-07	ukb-b-589	TRUE	textfile	2	TRUE	4.97253e-05	24.5858
rs7934982	C	G	C	G	0.00999373	0.0006	0.401048	0.403	FALSE	TRUE	FALSE	0.0024	0.8	400102	TRUE	reported	textfile	0.0020065	455314	111149632	11	6.3e-07	ukb-b-589	TRUE	textfile	2	TRUE	4.79815e-05	24.8072
rs79431487	G	T	G	T	-0.0339552	-0.0078	0.019057	0.019	FALSE	FALSE	FALSE	0.0087	0.372	400102	TRUE	reported	textfile	0.00729875	455314	75825555	15	3.3e-06	ukb-b-589	TRUE	textfile	2	TRUE	4.31063e-05	21.6429
rs79515662	A	G	A	G	0.0459526	-0.0097	0.01216	0.0121	FALSE	FALSE	FALSE	0.011	0.379	400102	TRUE	reported	textfile	0.00896748	455314	86149757	16	3e-07	ukb-b-589	TRUE	textfile	2	TRUE	5.07306e-05	26.2591
rs79659681	G	A	G	A	0.112195	-0.0276	0.002388	0.012	FALSE	FALSE	FALSE	0.0182	0.129	400102	TRUE	reported	textfile	0.0209832	455314	27034995	16	8.9e-08	ukb-b-589	TRUE	textfile	2	TRUE	5.99754e-05	28.5893
rs80055518	C	A	C	A	0.0356981	0.0057	0.017792	0.019	FALSE	FALSE	FALSE	0.0088	0.515	400102	TRUE	reported	textfile	0.00752627	455314	24905504	7	2.1e-06	ukb-b-589	TRUE	textfile	2	TRUE	4.45398e-05	22.4973
rs80184318	A	G	A	G	0.0407096	-0.0175	0.01799	0.0181	FALSE	FALSE	FALSE	0.0107	0.101	400102	TRUE	reported	textfile	0.00863699	455314	80308055	12	2.4e-06	ukb-b-589	TRUE	textfile	2	TRUE	5.85559e-05	22.2162
rs80302245	C	G	C	G	0.0221591	-0.0042	0.04776	0.0471	FALSE	TRUE	FALSE	0.0055	0.453	400102	TRUE	reported	textfile	0.00460586	455314	168703020	5	1.5e-06	ukb-b-589	TRUE	textfile	2	TRUE	4.46627e-05	23.1464
rs8132764	A	T	A	T	-0.0235645	0.01	0.045569	0.0448	FALSE	TRUE	FALSE	0.006	0.0934	400102	TRUE	reported	textfile	0.00491884	455314	44739904	21	1.7e-06	ukb-b-589	TRUE	textfile	2	TRUE	4.83015e-05	22.9504
rs9410480	G	C	G	C	-0.0120357	-0.0013	0.244233	0.244	FALSE	TRUE	FALSE	0.0027	0.639	400102	TRUE	reported	textfile	0.00228714	455314	92035561	9	1.4e-07	ukb-b-589	TRUE	textfile	2	TRUE	5.34767e-05	27.6922
rs9510651	C	T	C	T	-0.0215605	0.0062	0.048778	0.048	FALSE	FALSE	FALSE	0.0056	0.27	400102	TRUE	reported	textfile	0.00464737	455314	23821990	13	3.5e-06	ukb-b-589	TRUE	textfile	2	TRUE	4.31374e-05	21.523
rs9529552	G	A	G	A	-0.0248912	-0.0002	0.049432	0.052	FALSE	FALSE	FALSE	0.0053	0.972	400102	TRUE	reported	textfile	0.00458235	455314	69814820	13	5.6e-08	ukb-b-589	TRUE	textfile	2	TRUE	5.82255e-05	29.5063
rs9655078	T	G	T	G	0.00932548	0.0025	0.465697	0.463	FALSE	FALSE	FALSE	0.0023	0.294	400102	TRUE	reported	textfile	0.00197495	455314	10836188	7	2.3e-06	ukb-b-589	TRUE	textfile	2	TRUE	4.32776e-05	22.2962
rs978504	C	T	C	T	-0.0246429	0.0064	0.035559	0.036	FALSE	FALSE	FALSE	0.0066	0.332	400102	TRUE	reported	textfile	0.00537305	455314	189550700	4	4.5e-06	ukb-b-589	TRUE	textfile	2	TRUE	4.16523e-05	21.035
rs9792187	T	C	T	C	0.0153661	-0.0041	0.129179	0.129	FALSE	FALSE	FALSE	0.0035	0.247	400102	TRUE	reported	textfile	0.00294228	455314	60553075	8	1.8e-07	ukb-b-589	TRUE	textfile	2	TRUE	5.31225e-05	27.2747
rs9890345	C	T	C	T	0.0138617	0.0058	0.143046	0.143	FALSE	FALSE	FALSE	0.0033	0.0813	400102	TRUE	reported	textfile	0.00281363	455314	16300655	17	8.4e-07	ukb-b-589	TRUE	textfile	2	TRUE	4.71082e-05	24.2716

## Sheet: Table S5
Instrumental Variables Information for PM10-Asthma
SNP	effect_allele.exposure	other_allele.exposure	effect_allele.outcome	other_allele.outcome	beta.exposure	beta.outcome	eaf.exposure	eaf.outcome	remove	palindromic	ambiguous	se.outcome	pval.outcome	samplesize.outcome	mr_keep.outcome	pval_origin.outcome	data_source.outcome	se.exposure	samplesize.exposure	pos.exposure	chr.exposure	pval.exposure	id.exposure	mr_keep.exposure	data_source.exposure	action	mr_keep	R2	F
rs10104149	G	A	G	A	0.0308199	0.001764	0.025657	0.02221	FALSE	FALSE	FALSE	0.015926	0.9118	929092	TRUE	reported	textfile	0.00623948	455314	41234753	8	7.8e-07	ukb-b-589	TRUE	textfile	2	TRUE	4.74909e-05	24.3986
rs10804931	T	G	T	G	-0.0101148	0.0037007	0.622536	0.6381	FALSE	FALSE	FALSE	0.0049692	0.4564	929092	TRUE	reported	textfile	0.00203648	455314	190842139	3	6.8e-07	ukb-b-589	TRUE	textfile	2	TRUE	4.80822e-05	24.6692
rs10874235	T	C	T	C	-0.0097259	0.0096852	0.6909	0.7309	FALSE	FALSE	FALSE	0.0056627	0.0872	929092	TRUE	reported	textfile	0.00212216	455314	81864455	1	4.6e-06	ukb-b-589	TRUE	textfile	2	TRUE	4.04021e-05	21.0041
rs10983735	A	G	A	G	0.0124794	0.00732	0.154465	0.1421	FALSE	FALSE	FALSE	0.0068253	0.2835	929092	TRUE	reported	textfile	0.00272428	455314	120416066	9	4.6e-06	ukb-b-589	TRUE	textfile	2	TRUE	4.06798e-05	20.9838
rs11027689	A	G	A	G	-0.00959399	0.0050281	0.345315	0.3534	FALSE	FALSE	FALSE	0.0050307	0.3176	929092	TRUE	reported	textfile	0.00206952	455314	24074207	11	3.6e-06	ukb-b-589	TRUE	textfile	2	TRUE	4.16175e-05	21.4911
rs111419645	C	A	C	A	0.024296	-0.0039577	0.035925	0.04417	FALSE	FALSE	FALSE	0.012379	0.7492	929092	TRUE	reported	textfile	0.00527832	455314	165818054	6	4.2e-06	ukb-b-589	TRUE	textfile	2	TRUE	4.08891e-05	21.1874
rs112596499	G	A	G	A	-0.0109065	-0.0083845	0.265142	0.2583	FALSE	FALSE	FALSE	0.005339	0.1163	929092	TRUE	reported	textfile	0.00223273	455314	177127758	3	1e-06	ukb-b-589	TRUE	textfile	2	TRUE	4.63535e-05	23.8615
rs112965629	C	T	C	T	-0.0298994	0.030527	0.026365	0.02255	FALSE	FALSE	FALSE	0.015649	0.05109	929092	TRUE	reported	textfile	0.00613521	455314	182707219	2	1.1e-06	ukb-b-589	TRUE	textfile	2	TRUE	4.58964e-05	23.7501
rs113577116	A	G	A	G	-0.0650866	0.022489	0.005587	0.005631	FALSE	FALSE	FALSE	0.031413	0.474	929092	TRUE	reported	textfile	0.0142493	455314	106482740	7	4.9e-06	ukb-b-589	TRUE	textfile	2	TRUE	4.70716e-05	20.8639
rs113904579	A	G	A	G	0.0238576	0.0027295	0.042057	0.03723	FALSE	FALSE	FALSE	0.012838	0.8316	929092	TRUE	reported	textfile	0.00501087	455314	91650771	14	1.9e-06	ukb-b-589	TRUE	textfile	2	TRUE	4.58629e-05	22.6687
rs114789974	A	C	A	C	-0.0552064	-0.0076788	0.010467	0.01273	FALSE	FALSE	FALSE	0.02336	0.7424	929092	TRUE	reported	textfile	0.00963471	455314	19498078	2	1e-08	ukb-b-589	TRUE	textfile	2	TRUE	6.31337e-05	32.8323
rs114856531	T	C	T	C	-0.0396894	0.0055961	0.013696	0.01169	FALSE	FALSE	FALSE	0.022842	0.8065	929092	TRUE	reported	textfile	0.00851676	455314	183954806	4	3.2e-06	ukb-b-589	TRUE	textfile	2	TRUE	4.25582e-05	21.717
rs115057100	G	A	G	A	0.0314265	-0.0099752	0.0211	0.02061	FALSE	FALSE	FALSE	0.01805	0.5805	929092	TRUE	reported	textfile	0.00684709	455314	84292546	5	4.4e-06	ukb-b-589	TRUE	textfile	2	TRUE	4.07984e-05	21.0659
rs115302993	C	T	C	T	-0.0276131	-0.0049361	0.030554	0.02916	FALSE	FALSE	FALSE	0.015638	0.7523	929092	TRUE	reported	textfile	0.00571133	455314	169587714	4	1.3e-06	ukb-b-589	TRUE	textfile	2	TRUE	4.51702e-05	23.3752
rs115319635	C	T	C	T	0.0161427	-0.00014795	0.089446	0.08546	FALSE	FALSE	FALSE	0.0087877	0.9866	929092	TRUE	reported	textfile	0.00349527	455314	25441469	2	3.9e-06	ukb-b-589	TRUE	textfile	2	TRUE	4.24472e-05	21.33
rs116152878	A	G	A	G	-0.0266125	-0.018378	0.02959	0.03619	FALSE	FALSE	FALSE	0.013523	0.1741	929092	TRUE	reported	textfile	0.00580983	455314	7674503	11	4.6e-06	ukb-b-589	TRUE	textfile	2	TRUE	4.06726e-05	20.9819
rs116240980	G	C	G	C	-0.0350636	0.019873	0.017451	0.01359	FALSE	TRUE	FALSE	0.020881	0.3412	929092	TRUE	reported	textfile	0.00755678	455314	82568664	1	3.5e-06	ukb-b-589	TRUE	textfile	2	TRUE	4.21616e-05	21.5298
rs116374079	T	C	T	C	0.0463014	0.0056339	0.015112	0.01321	FALSE	FALSE	FALSE	0.021753	0.7956	929092	TRUE	reported	textfile	0.00867039	455314	70165698	3	9.3e-08	ukb-b-589	TRUE	textfile	2	TRUE	6.38156e-05	28.5175
rs11644580	C	T	C	T	-0.0148097	0.0034766	0.16725	0.1766	FALSE	FALSE	FALSE	0.007061	0.6225	929092	TRUE	reported	textfile	0.00287033	455314	607373	16	2.5e-07	ukb-b-589	TRUE	textfile	2	TRUE	6.10947e-05	26.6213
rs11663540	T	G	T	G	0.0127757	0.0021008	0.832501	0.8584	FALSE	FALSE	FALSE	0.0067013	0.7539	929092	TRUE	reported	textfile	0.00263752	455314	54451381	18	1.3e-06	ukb-b-589	TRUE	textfile	2	TRUE	4.55194e-05	23.4627
rs11673189	A	G	A	G	-0.0108811	-0.0048397	0.259262	0.2771	FALSE	FALSE	FALSE	0.0054049	0.3706	929092	TRUE	reported	textfile	0.0022451	455314	56368863	19	1.3e-06	ukb-b-589	TRUE	textfile	2	TRUE	4.54757e-05	23.4895
rs11674520	G	A	G	A	0.0097212	0.0066633	0.589388	0.5798	FALSE	FALSE	FALSE	0.004782	0.1635	929092	TRUE	reported	textfile	0.00199755	455314	165781508	2	1.1e-06	ukb-b-589	TRUE	textfile	2	TRUE	4.57407e-05	23.6834
rs11682045	A	G	A	G	-0.0101794	0.0054932	0.612607	0.6065	FALSE	FALSE	FALSE	0.0049676	0.2688	929092	TRUE	reported	textfile	0.0020234	455314	709093	2	4.9e-07	ukb-b-589	TRUE	textfile	2	TRUE	4.91822e-05	25.3093
rs117110432	C	G	C	G	-0.0514958	-0.0048306	0.011204	0.01273	FALSE	TRUE	FALSE	0.023398	0.8364	929092	TRUE	reported	textfile	0.00964092	455314	74267594	17	9.2e-08	ukb-b-589	TRUE	textfile	2	TRUE	5.87562e-05	28.5303
rs1172955	A	T	A	T	0.0106808	0.0035352	0.70998	0.7183	FALSE	TRUE	FALSE	0.0052226	0.4985	929092	TRUE	reported	textfile	0.00216474	455314	97877320	10	8.1e-07	ukb-b-589	TRUE	textfile	2	TRUE	4.69798e-05	24.3442
rs117323841	T	C	T	C	-0.0254001	0.011526	0.042084	0.03579	FALSE	FALSE	FALSE	0.013377	0.3889	929092	TRUE	reported	textfile	0.00504148	455314	22240472	8	4.7e-07	ukb-b-589	TRUE	textfile	2	TRUE	5.2017e-05	25.3837
rs11747926	G	A	G	A	-0.0126443	-0.0049256	0.839339	0.8388	FALSE	FALSE	FALSE	0.006553	0.4523	929092	TRUE	reported	textfile	0.00267814	455314	150414388	5	2.3e-06	ukb-b-589	TRUE	textfile	2	TRUE	4.31189e-05	22.2907
rs117529040	T	C	T	C	0.0419003	-0.025967	0.01277	0.01339	FALSE	FALSE	FALSE	0.018551	0.1616	929092	TRUE	reported	textfile	0.00879517	455314	36638417	18	1.9e-06	ukb-b-589	TRUE	textfile	2	TRUE	4.42663e-05	22.6958
rs11780981	C	T	C	T	-0.0107123	0.002131	0.238812	0.2072	FALSE	FALSE	FALSE	0.0058462	0.7155	929092	TRUE	reported	textfile	0.00230826	455314	130001702	8	3.5e-06	ukb-b-589	TRUE	textfile	2	TRUE	4.17199e-05	21.5375
rs117904745	C	T	C	T	-0.0305176	-0.0021433	0.025736	0.02671	FALSE	FALSE	FALSE	0.016556	0.897	929092	TRUE	reported	textfile	0.0062033	455314	106001459	6	8.7e-07	ukb-b-589	TRUE	textfile	2	TRUE	4.67034e-05	24.2022
rs118156805	G	C	G	C	-0.0326485	-0.0082412	0.030017	0.02863	FALSE	TRUE	FALSE	0.015637	0.5982	929092	TRUE	reported	textfile	0.00604385	455314	140708153	7	6.6e-08	ukb-b-589	TRUE	textfile	2	TRUE	6.20709e-05	29.1809
rs12003333	T	C	T	C	0.0271515	-0.0098394	0.030036	0.0294	FALSE	FALSE	FALSE	0.014722	0.5039	929092	TRUE	reported	textfile	0.00581954	455314	78634481	9	3.1e-06	ukb-b-589	TRUE	textfile	2	TRUE	4.29552e-05	21.7676
rs12150353	T	C	T	C	-0.0122871	-0.0033095	0.162511	0.1623	FALSE	FALSE	FALSE	0.0065516	0.6135	929092	TRUE	reported	textfile	0.00267368	455314	41563997	17	4.3e-06	ukb-b-589	TRUE	textfile	2	TRUE	4.10952e-05	21.1193
rs12608349	C	T	C	T	0.00973693	0.0049924	0.415239	0.4057	FALSE	FALSE	FALSE	0.0048178	0.3001	929092	TRUE	reported	textfile	0.00199833	455314	77199638	18	1.1e-06	ukb-b-589	TRUE	textfile	2	TRUE	4.60416e-05	23.7416
rs12748963	T	C	T	C	-0.0141003	-0.0038107	0.168038	0.176	FALSE	FALSE	FALSE	0.0068513	0.5781	929092	TRUE	reported	textfile	0.00283168	455314	3275149	1	6.4e-07	ukb-b-589	TRUE	textfile	2	TRUE	5.55901e-05	24.7952
rs12821416	T	C	T	C	0.0145212	-0.00079696	0.135942	0.1325	FALSE	FALSE	FALSE	0.0071761	0.9116	929092	TRUE	reported	textfile	0.00286772	455314	58580570	12	4.1e-07	ukb-b-589	TRUE	textfile	2	TRUE	4.95372e-05	25.6408
rs12832318	A	G	A	G	0.014052	-0.0021622	0.146886	0.1352	FALSE	FALSE	FALSE	0.0069765	0.7566	929092	TRUE	reported	textfile	0.00277521	455314	21038786	12	4.1e-07	ukb-b-589	TRUE	textfile	2	TRUE	4.94873e-05	25.638
rs12876420	A	G	A	G	0.0163085	-0.0093465	0.108643	0.109	FALSE	FALSE	FALSE	0.0080279	0.2443	929092	TRUE	reported	textfile	0.0033307	455314	80778083	13	9.8e-07	ukb-b-589	TRUE	textfile	2	TRUE	5.15124e-05	23.9749
rs12916542	C	G	C	G	-0.0174544	-0.0077376	0.077831	0.07785	FALSE	TRUE	FALSE	0.0089549	0.3876	929092	TRUE	reported	textfile	0.00372655	455314	42364168	15	2.8e-06	ukb-b-589	TRUE	textfile	2	TRUE	4.37324e-05	21.9379
rs13040787	A	G	A	G	-0.0294119	0.0044935	0.028709	0.02648	FALSE	FALSE	FALSE	0.015383	0.7702	929092	TRUE	reported	textfile	0.00592586	455314	37389854	20	6.9e-07	ukb-b-589	TRUE	textfile	2	TRUE	4.8244e-05	24.6345
rs13084230	T	C	T	C	-0.013562	-0.00012932	0.200319	0.2248	FALSE	FALSE	FALSE	0.005632	0.9817	929092	TRUE	reported	textfile	0.00245992	455314	164348898	3	3.5e-08	ukb-b-589	TRUE	textfile	2	TRUE	5.89273e-05	30.3952
rs13389224	T	C	T	C	-0.0106427	-0.0093834	0.439694	0.4374	FALSE	FALSE	FALSE	0.0050789	0.06467	929092	TRUE	reported	textfile	0.00199321	455314	228669035	2	9.3e-08	ukb-b-589	TRUE	textfile	2	TRUE	5.58097e-05	28.51
rs1376695	G	A	G	A	-0.0102202	0.0036223	0.685109	0.6971	FALSE	FALSE	FALSE	0.0051683	0.4834	929092	TRUE	reported	textfile	0.00211933	455314	40481286	8	1.4e-06	ukb-b-589	TRUE	textfile	2	TRUE	4.5068e-05	23.2553
rs1381273	T	C	T	C	0.00923657	0.0080774	0.448502	0.4571	FALSE	FALSE	FALSE	0.004858	0.09637	929092	TRUE	reported	textfile	0.001983	455314	98649060	14	3.2e-06	ukb-b-589	TRUE	textfile	2	TRUE	4.22046e-05	21.6958
rs138604729	A	G	A	G	-0.0248591	-0.002124	0.041397	0.04474	FALSE	FALSE	FALSE	0.011176	0.8493	929092	TRUE	reported	textfile	0.00499041	455314	216202941	1	6.3e-07	ukb-b-589	TRUE	textfile	2	TRUE	4.90465e-05	24.8141
rs138818953	A	G	A	G	0.0500555	0.038382	0.011422	0.01002	FALSE	FALSE	FALSE	0.027334	0.1603	929092	TRUE	reported	textfile	0.00983263	455314	27892973	17	3.6e-07	ukb-b-589	TRUE	textfile	2	TRUE	5.65831e-05	25.9158
rs140295641	A	T	A	T	-0.0351352	0.00087984	0.027357	0.02417	FALSE	TRUE	FALSE	0.01703	0.9588	929092	TRUE	reported	textfile	0.00617205	455314	145875282	7	1.3e-08	ukb-b-589	TRUE	textfile	2	TRUE	6.56957e-05	32.406
rs141520514	G	A	G	A	-0.0337325	-0.014715	0.02491	0.01935	FALSE	FALSE	FALSE	0.016993	0.3865	929092	TRUE	reported	textfile	0.00632747	455314	33331218	19	9.8e-08	ukb-b-589	TRUE	textfile	2	TRUE	5.52771e-05	28.4208
rs141645281	T	C	T	C	-0.048052	0.02198	0.011564	0.01015	FALSE	FALSE	FALSE	0.02464	0.3724	929092	TRUE	reported	textfile	0.00946317	455314	92159407	10	3.8e-07	ukb-b-589	TRUE	textfile	2	TRUE	5.27849e-05	25.784
rs141783874	T	G	T	G	0.0642318	-0.0044834	0.005901	0.008812	FALSE	FALSE	FALSE	0.024122	0.8525	929092	TRUE	reported	textfile	0.013636	455314	47022910	7	2.5e-06	ukb-b-589	TRUE	textfile	2	TRUE	4.84045e-05	22.1884
rs142169179	A	G	A	G	0.040185	-0.010495	0.020279	0.02631	FALSE	FALSE	FALSE	0.017027	0.5376	929092	TRUE	reported	textfile	0.0073403	455314	120443527	5	4.4e-08	ukb-b-589	TRUE	textfile	2	TRUE	6.41663e-05	29.9709
rs142549682	A	G	A	G	0.0400438	0.0056702	0.013873	0.02159	FALSE	FALSE	FALSE	0.016061	0.7241	929092	TRUE	reported	textfile	0.00858413	455314	68497436	1	3.1e-06	ukb-b-589	TRUE	textfile	2	TRUE	4.38737e-05	21.761
rs142871762	A	G	A	G	0.0308295	0.0015744	0.024893	0.02197	FALSE	FALSE	FALSE	0.016968	0.9261	929092	TRUE	reported	textfile	0.00631298	455314	106867714	2	1e-06	ukb-b-589	TRUE	textfile	2	TRUE	4.61416e-05	23.8487
rs143648720	T	C	T	C	-0.0284195	0.0027306	0.031219	0.03558	FALSE	FALSE	FALSE	0.013847	0.8437	929092	TRUE	reported	textfile	0.00593224	455314	33602910	17	1.7e-06	ukb-b-589	TRUE	textfile	2	TRUE	4.88548e-05	22.9507
rs144317094	A	C	A	C	-0.0415544	0.017626	0.016456	0.01464	FALSE	FALSE	FALSE	0.021942	0.4218	929092	TRUE	reported	textfile	0.00825089	455314	110128723	7	4.7e-07	ukb-b-589	TRUE	textfile	2	TRUE	5.58962e-05	25.3649
rs146833224	C	G	C	G	0.039064	0.0068166	0.019128	0.01893	FALSE	TRUE	FALSE	0.01702	0.6888	929092	TRUE	reported	textfile	0.00730113	455314	74391253	16	8.8e-08	ukb-b-589	TRUE	textfile	2	TRUE	5.72618e-05	28.6268
rs1475628	T	C	T	C	-0.011268	0.0095533	0.253337	0.2573	FALSE	FALSE	FALSE	0.0053445	0.07385	929092	TRUE	reported	textfile	0.00226035	455314	93000955	9	6.2e-07	ukb-b-589	TRUE	textfile	2	TRUE	4.80338e-05	24.8509
rs147895162	C	T	C	T	-0.0447597	0.020505	0.015135	0.01317	FALSE	FALSE	FALSE	0.020697	0.3218	929092	TRUE	reported	textfile	0.00810727	455314	83717507	11	3.4e-08	ukb-b-589	TRUE	textfile	2	TRUE	5.9726e-05	30.4807
rs148085105	C	G	C	G	0.0332558	-0.018365	0.020064	0.02822	FALSE	TRUE	FALSE	0.01379	0.1829	929092	TRUE	reported	textfile	0.00716349	455314	122929802	12	3.4e-06	ukb-b-589	TRUE	textfile	2	TRUE	4.34891e-05	21.5519
rs148167193	C	G	C	G	-0.0309685	-0.017307	0.02678	0.02622	FALSE	TRUE	FALSE	0.016793	0.3027	929092	TRUE	reported	textfile	0.006467	455314	74097292	5	1.7e-06	ukb-b-589	TRUE	textfile	2	TRUE	4.9991e-05	22.9316
rs149254120	A	G	A	G	-0.0551962	0.0044264	0.007671	0.005718	FALSE	FALSE	FALSE	0.034659	0.8984	929092	TRUE	reported	textfile	0.0118282	455314	75739608	17	3.1e-06	ukb-b-589	TRUE	textfile	2	TRUE	4.63827e-05	21.7761
rs1566736	T	C	T	C	-0.0113702	-0.0042863	0.758843	0.7791	FALSE	FALSE	FALSE	0.005652	0.4482	929092	TRUE	reported	textfile	0.00229768	455314	48238179	11	7.5e-07	ukb-b-589	TRUE	textfile	2	TRUE	4.73171e-05	24.4882
rs16981175	A	G	A	G	-0.0167639	0.0034653	0.090003	0.08157	FALSE	FALSE	FALSE	0.0087017	0.6905	929092	TRUE	reported	textfile	0.00344472	455314	19797216	20	1.1e-06	ukb-b-589	TRUE	textfile	2	TRUE	4.60338e-05	23.6833
rs16995919	T	C	T	C	0.0247851	0.0013289	0.052757	0.05526	FALSE	FALSE	FALSE	0.011046	0.9042	929092	TRUE	reported	textfile	0.00476635	455314	49949572	20	2e-07	ukb-b-589	TRUE	textfile	2	TRUE	6.13978e-05	27.0402
rs17017032	A	G	A	G	0.0467602	0.027557	0.00941	0.01425	FALSE	FALSE	FALSE	0.019151	0.1502	929092	TRUE	reported	textfile	0.0101795	455314	211077299	1	4.4e-06	ukb-b-589	TRUE	textfile	2	TRUE	4.0763e-05	21.1008
rs17103245	G	A	G	A	0.0102656	0.0014942	0.339415	0.3455	FALSE	FALSE	FALSE	0.0050461	0.7671	929092	TRUE	reported	textfile	0.00208601	455314	66516572	14	8.6e-07	ukb-b-589	TRUE	textfile	2	TRUE	4.72562e-05	24.2179
rs17132724	A	G	A	G	-0.0572544	0.0056513	0.00843	0.006325	FALSE	FALSE	FALSE	0.030716	0.854	929092	TRUE	reported	textfile	0.0108102	455314	102662509	5	1.2e-07	ukb-b-589	TRUE	textfile	2	TRUE	5.48023e-05	28.0511
rs17268792	A	G	A	G	0.0151815	-0.0058616	0.107369	0.1129	FALSE	FALSE	FALSE	0.0077439	0.4491	929092	TRUE	reported	textfile	0.00318306	455314	56597180	2	1.8e-06	ukb-b-589	TRUE	textfile	2	TRUE	4.41784e-05	22.7478
rs17377309	T	C	T	C	-0.0160721	-0.0040751	0.100262	0.1079	FALSE	FALSE	FALSE	0.0078398	0.6032	929092	TRUE	reported	textfile	0.00332917	455314	175576170	1	1.4e-06	ukb-b-589	TRUE	textfile	2	TRUE	4.66045e-05	23.3063
rs17658327	C	T	C	T	0.0450462	0.0049613	0.01071	0.01161	FALSE	FALSE	FALSE	0.022419	0.8249	929092	TRUE	reported	textfile	0.00965487	455314	52171685	17	3.1e-06	ukb-b-589	TRUE	textfile	2	TRUE	4.29991e-05	21.7682
rs17706942	C	T	C	T	0.0219686	0.01518	0.04576	0.0331	FALSE	FALSE	FALSE	0.014208	0.2853	929092	TRUE	reported	textfile	0.00472865	455314	148007712	5	3.4e-06	ukb-b-589	TRUE	textfile	2	TRUE	4.21481e-05	21.5839
rs17728367	T	C	T	C	0.0108758	-0.0040396	0.251357	0.2278	FALSE	FALSE	FALSE	0.0057963	0.4859	929092	TRUE	reported	textfile	0.00226768	455314	42604409	18	1.6e-06	ukb-b-589	TRUE	textfile	2	TRUE	4.45162e-05	23.0016
rs17756061	A	G	A	G	0.016589	0.011313	0.11139	0.1216	FALSE	FALSE	FALSE	0.0071984	0.116	929092	TRUE	reported	textfile	0.0031484	455314	93489016	8	1.4e-07	ukb-b-589	TRUE	textfile	2	TRUE	5.44788e-05	27.7626
rs17775100	T	A	T	A	-0.0268126	-0.015179	0.030624	0.02449	FALSE	TRUE	FALSE	0.015214	0.3184	929092	TRUE	reported	textfile	0.00583407	455314	67224056	18	4.3e-06	ukb-b-589	TRUE	textfile	2	TRUE	4.26837e-05	21.122
rs1789990	T	G	T	G	0.0100578	-0.0046112	0.500965	0.5271	FALSE	FALSE	FALSE	0.0047292	0.3295	929092	TRUE	reported	textfile	0.00198094	455314	162406957	6	3.8e-07	ukb-b-589	TRUE	textfile	2	TRUE	5.05795e-05	25.7788
rs182549	T	C	T	C	-0.0124233	0.00039209	0.738828	0.7199	FALSE	FALSE	FALSE	0.0056954	0.9451	929092	TRUE	reported	textfile	0.00221854	455314	136616754	2	2.1e-08	ukb-b-589	TRUE	textfile	2	TRUE	5.95626e-05	31.3574
rs1835844	T	C	T	C	-0.0108976	-0.0020719	0.223074	0.245	FALSE	FALSE	FALSE	0.0054985	0.7063	929092	TRUE	reported	textfile	0.00237093	455314	130500331	8	4.3e-06	ukb-b-589	TRUE	textfile	2	TRUE	4.11643e-05	21.1263
rs185248	G	A	G	A	0.014592	-0.0081774	0.121265	0.1195	FALSE	FALSE	FALSE	0.0071831	0.2549	929092	TRUE	reported	textfile	0.00301175	455314	9231207	5	1.3e-06	ukb-b-589	TRUE	textfile	2	TRUE	4.53788e-05	23.4743
rs188948098	T	A	T	A	-0.0200956	-0.0091792	0.058245	0.05544	FALSE	TRUE	FALSE	0.011085	0.4076	929092	TRUE	reported	textfile	0.00424799	455314	157714570	1	2.2e-06	ukb-b-589	TRUE	textfile	2	TRUE	4.43025e-05	22.3787
rs1919243	C	T	C	T	0.0100872	0.00018181	0.487612	0.4639	FALSE	FALSE	FALSE	0.0048595	0.9702	929092	TRUE	reported	textfile	0.00199137	455314	88778861	5	4.1e-07	ukb-b-589	TRUE	textfile	2	TRUE	5.08446e-05	25.6589
rs2213533	A	C	A	C	0.0105974	-0.0027028	0.341163	0.3499	FALSE	FALSE	FALSE	0.0050631	0.5935	929092	TRUE	reported	textfile	0.00208976	455314	33478266	22	4e-07	ukb-b-589	TRUE	textfile	2	TRUE	5.04857e-05	25.7161
rs2230098	G	A	G	A	-0.0210297	0.0062797	0.059613	0.0603	FALSE	FALSE	FALSE	0.010232	0.5394	929092	TRUE	reported	textfile	0.00429752	455314	58830978	14	9.9e-07	ukb-b-589	TRUE	textfile	2	TRUE	4.95842e-05	23.9459
rs2298236	C	T	C	T	0.0164524	0.012464	0.093602	0.09987	FALSE	FALSE	FALSE	0.0079886	0.1187	929092	TRUE	reported	textfile	0.00339008	455314	53623914	13	1.2e-06	ukb-b-589	TRUE	textfile	2	TRUE	4.59296e-05	23.5526
rs2516973	C	T	C	T	0.0118931	0.0061002	0.707948	0.7389	FALSE	FALSE	FALSE	0.0094027	0.5165	929092	TRUE	reported	textfile	0.00253118	455314	106354334	14	2.6e-06	ukb-b-589	TRUE	textfile	2	TRUE	5.849e-05	22.0772
rs2585823	A	G	A	G	0.0103223	0.0090079	0.68022	0.6825	FALSE	FALSE	FALSE	0.0050585	0.07496	929092	TRUE	reported	textfile	0.00210845	455314	28582062	11	9.8e-07	ukb-b-589	TRUE	textfile	2	TRUE	4.63536e-05	23.9677
rs2731804	C	T	C	T	-0.011006	-0.0057318	0.240542	0.2372	FALSE	FALSE	FALSE	0.0055661	0.3031	929092	TRUE	reported	textfile	0.002297	455314	17146261	5	1.7e-06	ukb-b-589	TRUE	textfile	2	TRUE	4.42572e-05	22.9582
rs2838518	A	C	A	C	-0.0279864	0.005186	0.028949	0.02918	FALSE	FALSE	FALSE	0.018351	0.7775	929092	TRUE	reported	textfile	0.00587055	455314	45614802	21	1.9e-06	ukb-b-589	TRUE	textfile	2	TRUE	4.40352e-05	22.7267
rs3213261	A	G	A	G	-0.0292624	-0.014258	0.02603	0.02665	FALSE	FALSE	FALSE	0.01542	0.3551	929092	TRUE	reported	textfile	0.0063285	455314	44076605	19	3.8e-06	ukb-b-589	TRUE	textfile	2	TRUE	4.3418e-05	21.3805
rs343311	A	G	A	G	-0.0102029	0.0018274	0.585572	0.6004	FALSE	FALSE	FALSE	0.0050639	0.7182	929092	TRUE	reported	textfile	0.00199022	455314	146241475	3	3e-07	ukb-b-589	TRUE	textfile	2	TRUE	5.0525e-05	26.2812
rs34574483	C	T	C	T	-0.024236	0.015192	0.040266	0.03141	FALSE	FALSE	FALSE	0.01393	0.2755	929092	TRUE	reported	textfile	0.00499523	455314	2172456	4	1.2e-06	ukb-b-589	TRUE	textfile	2	TRUE	4.53985e-05	23.5402
rs35024573	C	T	C	T	-0.0218979	0.0069071	0.067684	0.07465	FALSE	FALSE	FALSE	0.011685	0.5544	929092	TRUE	reported	textfile	0.0044229	455314	146870425	4	7.4e-07	ukb-b-589	TRUE	textfile	2	TRUE	6.05179e-05	24.5127
rs35435530	T	G	T	G	0.0180996	0.00052727	0.085726	0.0952	FALSE	FALSE	FALSE	0.0083463	0.9496	929092	TRUE	reported	textfile	0.0036953	455314	58078841	4	9.7e-07	ukb-b-589	TRUE	textfile	2	TRUE	5.13519e-05	23.9905
rs3760987	T	C	T	C	-0.0121799	-0.0041064	0.213122	0.2086	FALSE	FALSE	FALSE	0.0061329	0.5031	929092	TRUE	reported	textfile	0.00241789	455314	1239881	19	4.7e-07	ukb-b-589	TRUE	textfile	2	TRUE	4.97569e-05	25.3755
rs3770007	C	T	C	T	0.0163556	-0.0090754	0.121605	0.1122	FALSE	FALSE	FALSE	0.007513	0.2271	929092	TRUE	reported	textfile	0.003003	455314	178535870	2	5.1e-08	ukb-b-589	TRUE	textfile	2	TRUE	5.71484e-05	29.6635
rs3809711	A	G	A	G	0.022485	0.0012897	0.052862	0.05842	FALSE	FALSE	FALSE	0.010204	0.8994	929092	TRUE	reported	textfile	0.0045619	455314	77102489	17	8.3e-07	ukb-b-589	TRUE	textfile	2	TRUE	5.06259e-05	24.2937
rs4334436	A	G	A	G	-0.0108512	0.007894	0.310666	0.3275	FALSE	FALSE	FALSE	0.0052438	0.1322	929092	TRUE	reported	textfile	0.00212284	455314	141585907	2	3.2e-07	ukb-b-589	TRUE	textfile	2	TRUE	5.04323e-05	26.1289
rs440354	A	G	A	G	0.011146	0.004828	0.215406	0.202	FALSE	FALSE	FALSE	0.0058114	0.4061	929092	TRUE	reported	textfile	0.00240208	455314	4560611	6	3.5e-06	ukb-b-589	TRUE	textfile	2	TRUE	4.19924e-05	21.5309
rs45566035	A	C	A	C	0.0382952	-0.024221	0.014789	0.01352	FALSE	FALSE	FALSE	0.021028	0.2494	929092	TRUE	reported	textfile	0.00826618	455314	113962278	2	3.6e-06	ukb-b-589	TRUE	textfile	2	TRUE	4.27353e-05	21.4624
rs4671885	C	G	C	G	-0.0119379	0.011161	0.264949	0.2517	FALSE	TRUE	FALSE	0.005534	0.04372	929092	TRUE	reported	textfile	0.00222427	455314	68468112	2	8e-08	ukb-b-589	TRUE	textfile	2	TRUE	5.55093e-05	28.8059
rs4673633	A	G	A	G	-0.0130482	0.0081818	0.156468	0.1538	FALSE	FALSE	FALSE	0.0065877	0.2142	929092	TRUE	reported	textfile	0.00273531	455314	212658297	2	1.8e-06	ukb-b-589	TRUE	textfile	2	TRUE	4.49426e-05	22.7556
rs4760076	G	T	G	T	-0.0106171	-0.0006602	0.266959	0.2599	FALSE	FALSE	FALSE	0.0053906	0.9025	929092	TRUE	reported	textfile	0.0022372	455314	129799924	12	2.1e-06	ukb-b-589	TRUE	textfile	2	TRUE	4.41179e-05	22.5218
rs4788565	A	G	A	G	-0.0219191	-0.011116	0.066776	0.07933	FALSE	FALSE	FALSE	0.0089044	0.2119	929092	TRUE	reported	textfile	0.00399449	455314	71892471	16	4.1e-08	ukb-b-589	TRUE	textfile	2	TRUE	5.988e-05	30.1108
rs56077944	T	C	T	C	-0.0177183	0.0099842	0.073578	0.07372	FALSE	FALSE	FALSE	0.0090447	0.2697	929092	TRUE	reported	textfile	0.00379428	455314	42865406	18	3e-06	ukb-b-589	TRUE	textfile	2	TRUE	4.27987e-05	21.8065
rs57548641	G	A	G	A	-0.027527	-0.00031878	0.028458	0.025	FALSE	FALSE	FALSE	0.015336	0.9834	929092	TRUE	reported	textfile	0.00595753	455314	24418870	4	3.8e-06	ukb-b-589	TRUE	textfile	2	TRUE	4.19e-05	21.3494
rs5768182	G	A	G	A	0.00990813	-0.0037635	0.312829	0.2993	FALSE	FALSE	FALSE	0.0051762	0.4672	929092	TRUE	reported	textfile	0.00213532	455314	48325911	22	3.5e-06	ukb-b-589	TRUE	textfile	2	TRUE	4.22071e-05	21.5307
rs57900082	G	A	G	A	0.01233	0.0054999	0.172901	0.164	FALSE	FALSE	FALSE	0.0075312	0.4652	929092	TRUE	reported	textfile	0.0026103	455314	11679101	16	2.3e-06	ukb-b-589	TRUE	textfile	2	TRUE	4.34822e-05	22.3123
rs58157605	A	G	A	G	0.032989	0.0048904	0.020001	0.01582	FALSE	FALSE	FALSE	0.017752	0.7829	929092	TRUE	reported	textfile	0.00708053	455314	112273497	6	3.2e-06	ukb-b-589	TRUE	textfile	2	TRUE	4.26624e-05	21.7073
rs60304336	T	G	T	G	0.0279318	0.0026728	0.040906	0.035	FALSE	FALSE	FALSE	0.013059	0.8378	929092	TRUE	reported	textfile	0.00502954	455314	22794150	19	2.8e-08	ukb-b-589	TRUE	textfile	2	TRUE	6.12176e-05	30.8419
rs6071089	T	C	T	C	-0.00898692	0.0091635	0.507771	0.4946	FALSE	FALSE	FALSE	0.0048815	0.06049	929092	TRUE	reported	textfile	0.00196656	455314	35183699	20	4.9e-06	ukb-b-589	TRUE	textfile	2	TRUE	4.03726e-05	20.8837
rs61620752	G	T	G	T	0.0160687	8.76e-05	0.148343	0.1588	FALSE	FALSE	FALSE	0.0067602	0.9897	929092	TRUE	reported	textfile	0.00276719	455314	127488751	8	6.4e-09	ukb-b-589	TRUE	textfile	2	TRUE	6.52414e-05	33.7197
rs61882742	C	A	C	A	-0.0106526	-0.00077367	0.305778	0.315	FALSE	FALSE	FALSE	0.0052051	0.8818	929092	TRUE	reported	textfile	0.00213672	455314	18286402	11	6.2e-07	ukb-b-589	TRUE	textfile	2	TRUE	4.81777e-05	24.8551
rs62024305	A	T	A	T	-0.0364871	-0.0028991	0.019139	0.02421	FALSE	TRUE	FALSE	0.015907	0.8554	929092	TRUE	reported	textfile	0.00731178	455314	88893848	15	6e-07	ukb-b-589	TRUE	textfile	2	TRUE	4.99845e-05	24.9019
rs62111201	A	T	A	T	-0.0136231	0.01079	0.153313	0.1438	FALSE	TRUE	FALSE	0.007134	0.1304	929092	TRUE	reported	textfile	0.00273507	455314	13497870	19	6.3e-07	ukb-b-589	TRUE	textfile	2	TRUE	4.81819e-05	24.8093
rs62118471	C	T	C	T	0.0294602	-0.012208	0.02741	0.02733	FALSE	FALSE	FALSE	0.015221	0.4225	929092	TRUE	reported	textfile	0.00641459	455314	45691049	19	4.4e-06	ukb-b-589	TRUE	textfile	2	TRUE	4.62743e-05	21.0928
rs62299683	G	A	G	A	-0.0141059	0.0024776	0.152876	0.1643	FALSE	FALSE	FALSE	0.0066076	0.7077	929092	TRUE	reported	textfile	0.00281059	455314	17006783	4	5.2e-07	ukb-b-589	TRUE	textfile	2	TRUE	5.15369e-05	25.1887
rs62521107	T	C	T	C	-0.034425	0.01473	0.020286	0.01872	FALSE	FALSE	FALSE	0.018423	0.424	929092	TRUE	reported	textfile	0.00714805	455314	118851954	8	1.5e-06	ukb-b-589	TRUE	textfile	2	TRUE	4.71057e-05	23.1938
rs6447363	A	G	A	G	0.0103074	0.0078701	0.701765	0.7033	FALSE	FALSE	FALSE	0.0055492	0.1561	929092	TRUE	reported	textfile	0.00214733	455314	44648797	4	1.6e-06	ukb-b-589	TRUE	textfile	2	TRUE	4.44712e-05	23.041
rs6557711	A	G	A	G	0.00962138	-0.0055462	0.666731	0.6489	FALSE	FALSE	FALSE	0.0049481	0.2623	929092	TRUE	reported	textfile	0.00209011	455314	23590795	8	4.2e-06	ukb-b-589	TRUE	textfile	2	TRUE	4.11387e-05	21.1903
rs6852114	A	T	A	T	-0.0120012	0.0048005	0.178807	0.1774	FALSE	TRUE	FALSE	0.0064928	0.4597	929092	TRUE	reported	textfile	0.00256713	455314	6062117	4	2.9e-06	ukb-b-589	TRUE	textfile	2	TRUE	4.2297e-05	21.8551
rs6880443	A	G	A	G	0.0573364	0.0046201	0.007282	0.00661	FALSE	FALSE	FALSE	0.030078	0.8779	929092	TRUE	reported	textfile	0.0117827	455314	138693376	5	1.1e-06	ukb-b-589	TRUE	textfile	2	TRUE	4.753e-05	23.6794
rs6925689	C	T	C	T	0.0106076	0.0031497	0.506686	0.4969	FALSE	FALSE	FALSE	0.004721	0.5047	929092	TRUE	reported	textfile	0.00196861	455314	126865884	6	7.1e-08	ukb-b-589	TRUE	textfile	2	TRUE	5.62505e-05	29.0345
rs6954290	T	G	T	G	0.01011	0.0043931	0.324277	0.317	FALSE	FALSE	FALSE	0.0050396	0.3834	929092	TRUE	reported	textfile	0.00210494	455314	92283098	7	1.6e-06	ukb-b-589	TRUE	textfile	2	TRUE	4.47937e-05	23.0687
rs708986	A	C	A	C	-0.010593	-0.0017178	0.757661	0.7673	FALSE	FALSE	FALSE	0.0055364	0.7564	929092	TRUE	reported	textfile	0.00229287	455314	17128745	20	3.8e-06	ukb-b-589	TRUE	textfile	2	TRUE	4.12065e-05	21.3442
rs7222234	A	T	A	T	-0.0214675	0.0012934	0.06492	0.06435	FALSE	TRUE	FALSE	0.0094819	0.8915	929092	TRUE	reported	textfile	0.00399575	455314	63375465	17	7.8e-08	ukb-b-589	TRUE	textfile	2	TRUE	5.59526e-05	28.8647
rs72777076	G	A	G	A	-0.0160314	-0.0034559	0.10102	0.1008	FALSE	FALSE	FALSE	0.0080234	0.6667	929092	TRUE	reported	textfile	0.00329608	455314	91737048	5	1.2e-06	ukb-b-589	TRUE	textfile	2	TRUE	4.66799e-05	23.6563
rs72802307	T	A	T	A	0.0228063	0.0046021	0.054934	0.04149	FALSE	TRUE	FALSE	0.012521	0.7132	929092	TRUE	reported	textfile	0.00437735	455314	75187771	16	1.9e-07	ukb-b-589	TRUE	textfile	2	TRUE	5.40061e-05	27.1448
rs72813491	G	T	G	T	-0.0191525	0.0022947	0.063384	0.06199	FALSE	FALSE	FALSE	0.010251	0.8229	929092	TRUE	reported	textfile	0.00407669	455314	79478949	10	2.6e-06	ukb-b-589	TRUE	textfile	2	TRUE	4.35534e-05	22.0717
rs72835003	C	T	C	T	0.0281259	-0.0015147	0.027279	0.0325	FALSE	FALSE	FALSE	0.014368	0.916	929092	TRUE	reported	textfile	0.00604789	455314	4714471	17	3.3e-06	ukb-b-589	TRUE	textfile	2	TRUE	4.19817e-05	21.6274
rs7313274	A	C	A	C	-0.00983519	6.32e-05	0.358269	0.3816	FALSE	FALSE	FALSE	0.0048869	0.9897	929092	TRUE	reported	textfile	0.00205089	455314	119464651	12	1.6e-06	ukb-b-589	TRUE	textfile	2	TRUE	4.44793e-05	22.9975
rs7380478	T	C	T	C	0.00948552	-0.0049538	0.455583	0.468	FALSE	FALSE	FALSE	0.004978	0.3197	929092	TRUE	reported	textfile	0.00196893	455314	180515268	5	1.5e-06	ukb-b-589	TRUE	textfile	2	TRUE	4.46325e-05	23.2093
rs74247887	T	C	T	C	0.037132	0.014077	0.028721	0.02713	FALSE	FALSE	FALSE	0.015406	0.3609	929092	TRUE	reported	textfile	0.00588066	455314	26213103	15	2.7e-10	ukb-b-589	TRUE	textfile	2	TRUE	7.69255e-05	39.8698
rs74315563	T	C	T	C	-0.0390064	0.011279	0.013745	0.01435	FALSE	FALSE	FALSE	0.021302	0.5965	929092	TRUE	reported	textfile	0.00850709	455314	45013998	2	4.5e-06	ukb-b-589	TRUE	textfile	2	TRUE	4.12511e-05	21.0237
rs7440783	T	C	T	C	-0.00912108	-0.0030798	0.459145	0.4636	FALSE	FALSE	FALSE	0.0048849	0.5284	929092	TRUE	reported	textfile	0.00197589	455314	165761712	4	3.9e-06	ukb-b-589	TRUE	textfile	2	TRUE	4.13193e-05	21.3092
rs74444373	A	G	A	G	0.0201555	0.014123	0.076705	0.07233	FALSE	FALSE	FALSE	0.010403	0.1746	929092	TRUE	reported	textfile	0.0037202	455314	5980759	5	6e-08	ukb-b-589	TRUE	textfile	2	TRUE	5.75415e-05	29.3531
rs74805019	C	G	C	G	-0.0307133	-0.016248	0.033712	0.04154	FALSE	TRUE	FALSE	0.012439	0.1915	929092	TRUE	reported	textfile	0.00548224	455314	53081859	15	2.1e-08	ukb-b-589	TRUE	textfile	2	TRUE	6.14574e-05	31.3861
rs74892223	G	A	G	A	0.0383558	0.014466	0.017207	0.01758	FALSE	FALSE	FALSE	0.019595	0.4604	929092	TRUE	reported	textfile	0.00755822	455314	107295465	8	3.9e-07	ukb-b-589	TRUE	textfile	2	TRUE	4.97576e-05	25.7527
rs74920406	T	C	T	C	-0.0248038	0.017469	0.045334	0.04645	FALSE	FALSE	FALSE	0.011326	0.123	929092	TRUE	reported	textfile	0.00471553	455314	109704525	1	1.4e-07	ukb-b-589	TRUE	textfile	2	TRUE	5.32527e-05	27.6679
rs75076110	G	C	G	C	-0.0213671	-0.0054772	0.052404	0.04979	FALSE	TRUE	FALSE	0.010591	0.6051	929092	TRUE	reported	textfile	0.00452456	455314	9623546	9	2.3e-06	ukb-b-589	TRUE	textfile	2	TRUE	4.53429e-05	22.3017
rs75741864	A	T	A	T	-0.0495123	0.0098845	0.009908	0.01401	FALSE	TRUE	FALSE	0.021018	0.6381	929092	TRUE	reported	textfile	0.0105554	455314	50649899	6	2.7e-06	ukb-b-589	TRUE	textfile	2	TRUE	4.8097e-05	22.0027
rs75945249	C	T	C	T	-0.0385194	-0.019443	0.01541	0.02022	FALSE	FALSE	FALSE	0.018021	0.2806	929092	TRUE	reported	textfile	0.00795972	455314	33385720	1	1.3e-06	ukb-b-589	TRUE	textfile	2	TRUE	4.50243e-05	23.4187
rs76425335	A	G	A	G	-0.0239639	-0.020756	0.043332	0.05226	FALSE	FALSE	FALSE	0.011182	0.06342	929092	TRUE	reported	textfile	0.00494195	455314	3440346	20	1.2e-06	ukb-b-589	TRUE	textfile	2	TRUE	4.76118e-05	23.5136
rs7645358	G	A	G	A	0.0151663	-0.0039777	0.117755	0.1252	FALSE	FALSE	FALSE	0.0075117	0.5964	929092	TRUE	reported	textfile	0.00309641	455314	38627825	3	9.7e-07	ukb-b-589	TRUE	textfile	2	TRUE	4.77923e-05	23.9907
rs76557708	C	T	C	T	-0.0157459	0.00080239	0.096786	0.094	FALSE	FALSE	FALSE	0.0086469	0.9261	929092	TRUE	reported	textfile	0.00343172	455314	100483739	12	4.5e-06	ukb-b-589	TRUE	textfile	2	TRUE	4.33479e-05	21.0529
rs76646807	T	C	T	C	-0.0259886	-0.0040186	0.036028	0.04182	FALSE	FALSE	FALSE	0.011734	0.732	929092	TRUE	reported	textfile	0.00532368	455314	39388190	18	1.1e-06	ukb-b-589	TRUE	textfile	2	TRUE	4.69138e-05	23.831
rs76881430	G	T	G	T	-0.0249692	0.010769	0.03653	0.0375	FALSE	FALSE	FALSE	0.013025	0.4083	929092	TRUE	reported	textfile	0.00523641	455314	3046271	3	1.9e-06	ukb-b-589	TRUE	textfile	2	TRUE	4.38861e-05	22.7375
rs77056472	G	A	G	A	0.0234852	0.010582	0.045538	0.03922	FALSE	FALSE	FALSE	0.011971	0.3767	929092	TRUE	reported	textfile	0.00478063	455314	145107149	4	9e-07	ukb-b-589	TRUE	textfile	2	TRUE	4.79459e-05	24.1334
rs77199539	T	C	T	C	-0.0247229	0.0021705	0.034214	0.0255	FALSE	FALSE	FALSE	0.016078	0.8926	929092	TRUE	reported	textfile	0.00540417	455314	156461550	1	4.8e-06	ukb-b-589	TRUE	textfile	2	TRUE	4.03937e-05	20.9286
rs77454912	T	C	T	C	0.0193895	0.018252	0.059128	0.0578	FALSE	FALSE	FALSE	0.010837	0.09213	929092	TRUE	reported	textfile	0.00420818	455314	5004271	9	4.1e-06	ukb-b-589	TRUE	textfile	2	TRUE	4.18299e-05	21.2297
rs77743185	G	T	G	T	0.0525369	0.041837	0.009486	0.01097	FALSE	FALSE	FALSE	0.025456	0.1003	929092	TRUE	reported	textfile	0.0104385	455314	69425891	8	4.8e-07	ukb-b-589	TRUE	textfile	2	TRUE	5.18684e-05	25.331
rs77857236	C	A	C	A	0.0217473	0.02038	0.04671	0.04813	FALSE	FALSE	FALSE	0.011658	0.08043	929092	TRUE	reported	textfile	0.00466192	455314	79820928	15	3.1e-06	ukb-b-589	TRUE	textfile	2	TRUE	4.21188e-05	21.7611
rs77863898	T	C	T	C	-0.0204078	-0.0019851	0.072798	0.07296	FALSE	FALSE	FALSE	0.009921	0.8414	929092	TRUE	reported	textfile	0.00407865	455314	2637201	10	5.6e-07	ukb-b-589	TRUE	textfile	2	TRUE	5.62233e-05	25.0357
rs77932605	T	A	T	A	0.0239506	0.018688	0.041921	0.03362	FALSE	TRUE	FALSE	0.012842	0.1456	929092	TRUE	reported	textfile	0.00493579	455314	98591217	12	1.2e-06	ukb-b-589	TRUE	textfile	2	TRUE	4.60782e-05	23.5461
rs78267018	C	T	C	T	-0.0343202	0.022778	0.017692	0.01456	FALSE	FALSE	FALSE	0.02072	0.2716	929092	TRUE	reported	textfile	0.00745656	455314	95878179	12	4.2e-06	ukb-b-589	TRUE	textfile	2	TRUE	4.09406e-05	21.1847
rs78723881	G	T	G	T	0.0137969	-0.0086209	0.129381	0.1464	FALSE	FALSE	FALSE	0.0069829	0.217	929092	TRUE	reported	textfile	0.0029745	455314	54630635	19	3.5e-06	ukb-b-589	TRUE	textfile	2	TRUE	4.28836e-05	21.5147
rs78794032	T	C	T	C	-0.0647383	0.0042791	0.005823	0.00807	FALSE	FALSE	FALSE	0.025464	0.8665	929092	TRUE	reported	textfile	0.0133709	455314	21449789	14	1.3e-06	ukb-b-589	TRUE	textfile	2	TRUE	4.85247e-05	23.4424
rs79056516	G	A	G	A	-0.0313185	-0.0010093	0.026989	0.0215	FALSE	FALSE	FALSE	0.018068	0.9555	929092	TRUE	reported	textfile	0.00631519	455314	19179352	5	7.1e-07	ukb-b-589	TRUE	textfile	2	TRUE	5.15153e-05	24.594
rs79141939	A	G	A	G	-0.0166046	0.008203	0.10022	0.1067	FALSE	FALSE	FALSE	0.0080737	0.3096	929092	TRUE	reported	textfile	0.00334878	455314	15003709	1	7.1e-07	ukb-b-589	TRUE	textfile	2	TRUE	4.97253e-05	24.5858
rs7926943	T	C	T	C	0.0109082	-0.00012422	0.729352	0.7294	FALSE	FALSE	FALSE	0.0056099	0.9823	929092	TRUE	reported	textfile	0.00222981	455314	59041725	11	1e-06	ukb-b-589	TRUE	textfile	2	TRUE	4.69762e-05	23.9315
rs7934982	C	G	C	G	0.00999373	0.0059526	0.401048	0.4139	FALSE	TRUE	FALSE	0.004913	0.2257	929092	TRUE	reported	textfile	0.0020065	455314	111149632	11	6.3e-07	ukb-b-589	TRUE	textfile	2	TRUE	4.79815e-05	24.8072
rs79431487	G	T	G	T	-0.0339552	0.0028061	0.019057	0.0258	FALSE	FALSE	FALSE	0.015861	0.8596	929092	TRUE	reported	textfile	0.00729875	455314	75825555	15	3.3e-06	ukb-b-589	TRUE	textfile	2	TRUE	4.31063e-05	21.6429
rs79515662	A	G	A	G	0.0459526	0.0079171	0.01216	0.01014	FALSE	FALSE	FALSE	0.024648	0.7481	929092	TRUE	reported	textfile	0.00896748	455314	86149757	16	3e-07	ukb-b-589	TRUE	textfile	2	TRUE	5.07306e-05	26.2591
rs80055518	C	A	C	A	0.0356981	-0.025513	0.017792	0.02632	FALSE	FALSE	FALSE	0.014071	0.0698	929092	TRUE	reported	textfile	0.00752627	455314	24905504	7	2.1e-06	ukb-b-589	TRUE	textfile	2	TRUE	4.45398e-05	22.4973
rs80184318	A	G	A	G	0.0407096	-0.010109	0.01799	0.0192	FALSE	FALSE	FALSE	0.025153	0.6878	929092	TRUE	reported	textfile	0.00863699	455314	80308055	12	2.4e-06	ukb-b-589	TRUE	textfile	2	TRUE	5.85559e-05	22.2162
rs8132764	A	T	A	T	-0.0235645	0.0057682	0.045569	0.03914	FALSE	TRUE	FALSE	0.013518	0.6696	929092	TRUE	reported	textfile	0.00491884	455314	44739904	21	1.7e-06	ukb-b-589	TRUE	textfile	2	TRUE	4.83015e-05	22.9504
rs9410480	G	C	G	C	-0.0120357	-0.0043376	0.244233	0.2479	FALSE	TRUE	FALSE	0.0055327	0.433	929092	TRUE	reported	textfile	0.00228714	455314	92035561	9	1.4e-07	ukb-b-589	TRUE	textfile	2	TRUE	5.34767e-05	27.6922
rs9510651	C	T	C	T	-0.0215605	-0.0095121	0.048778	0.04209	FALSE	FALSE	FALSE	0.012769	0.4563	929092	TRUE	reported	textfile	0.00464737	455314	23821990	13	3.5e-06	ukb-b-589	TRUE	textfile	2	TRUE	4.31374e-05	21.523
rs9640029	T	C	T	C	-0.0138024	0.0044543	0.478233	0.4698	FALSE	FALSE	FALSE	0.0048491	0.3583	929092	TRUE	reported	textfile	0.00197383	455314	6685123	7	2.7e-12	ukb-b-589	TRUE	textfile	2	TRUE	9.50726e-05	48.8978
rs9655078	T	G	T	G	0.00932548	-0.0033389	0.465697	0.4559	FALSE	FALSE	FALSE	0.0047586	0.4829	929092	TRUE	reported	textfile	0.00197495	455314	10836188	7	2.3e-06	ukb-b-589	TRUE	textfile	2	TRUE	4.32776e-05	22.2962
rs978504	C	T	C	T	-0.0246429	-0.0051958	0.035559	0.03374	FALSE	FALSE	FALSE	0.013225	0.6944	929092	TRUE	reported	textfile	0.00537305	455314	189550700	4	4.5e-06	ukb-b-589	TRUE	textfile	2	TRUE	4.16523e-05	21.035
rs9792187	T	C	T	C	0.0153661	-0.0092382	0.129179	0.1418	FALSE	FALSE	FALSE	0.0068728	0.1789	929092	TRUE	reported	textfile	0.00294228	455314	60553075	8	1.8e-07	ukb-b-589	TRUE	textfile	2	TRUE	5.31225e-05	27.2747

## Sheet: Table S6
Instrumental Variables Information for PM10-COPD
SNP	effect_allele.exposure	other_allele.exposure	effect_allele.outcome	other_allele.outcome	beta.exposure	beta.outcome	eaf.exposure	eaf.outcome	remove	palindromic	ambiguous	se.outcome	pval.outcome	samplesize.outcome	mr_keep.outcome	pval_origin.outcome	data_source.outcome	se.exposure	samplesize.exposure	pos.exposure	chr.exposure	pval.exposure	id.exposure	mr_keep.exposure	data_source.exposure	action	mr_keep	R2	F
rs10088658	G	A	G	A	-0.0101181	0.013258	0.335102	0.3452	FALSE	FALSE	FALSE	0.007023	0.05906	941606	TRUE	reported	textfile	0.00208715	455314	105272200	8	1.2e-06	ukb-b-589	TRUE	textfile	2	TRUE	4.56205e-05	23.5012
rs10104149	G	A	G	A	0.0308199	-0.0014908	0.025657	0.02216	FALSE	FALSE	FALSE	0.022236	0.9465	941606	TRUE	reported	textfile	0.00623948	455314	41234753	8	7.8e-07	ukb-b-589	TRUE	textfile	2	TRUE	4.74909e-05	24.3986
rs10498638	C	T	C	T	0.0140135	0.015568	0.188322	0.1896	FALSE	FALSE	FALSE	0.0090399	0.08504	941606	TRUE	reported	textfile	0.00253691	455314	93934435	14	3.3e-08	ukb-b-589	TRUE	textfile	2	TRUE	6.00355e-05	30.5129
rs10804931	T	G	T	G	-0.0101148	0.0062681	0.622536	0.6492	FALSE	FALSE	FALSE	0.0070269	0.3724	941606	TRUE	reported	textfile	0.00203648	455314	190842139	3	6.8e-07	ukb-b-589	TRUE	textfile	2	TRUE	4.80822e-05	24.6692
rs10874235	T	C	T	C	-0.0097259	-0.0062486	0.6909	0.7142	FALSE	FALSE	FALSE	0.0081384	0.4426	941606	TRUE	reported	textfile	0.00212216	455314	81864455	1	4.6e-06	ukb-b-589	TRUE	textfile	2	TRUE	4.04021e-05	21.0041
rs10906340	T	C	T	C	-0.0150705	-0.019756	0.11391	0.1074	FALSE	FALSE	FALSE	0.011487	0.08546	941606	TRUE	reported	textfile	0.00310644	455314	6405507	10	1.2e-06	ukb-b-589	TRUE	textfile	2	TRUE	4.58485e-05	23.5358
rs10983735	A	G	A	G	0.0124794	0.011013	0.154465	0.1371	FALSE	FALSE	FALSE	0.009628	0.2527	941606	TRUE	reported	textfile	0.00272428	455314	120416066	9	4.6e-06	ukb-b-589	TRUE	textfile	2	TRUE	4.06798e-05	20.9838
rs11027689	A	G	A	G	-0.00959399	0.0054013	0.345315	0.3474	FALSE	FALSE	FALSE	0.0071573	0.4505	941606	TRUE	reported	textfile	0.00206952	455314	24074207	11	3.6e-06	ukb-b-589	TRUE	textfile	2	TRUE	4.16175e-05	21.4911
rs111419645	C	A	C	A	0.024296	0.0040511	0.035925	0.03888	FALSE	FALSE	FALSE	0.018543	0.8271	941606	TRUE	reported	textfile	0.00527832	455314	165818054	6	4.2e-06	ukb-b-589	TRUE	textfile	2	TRUE	4.08891e-05	21.1874
rs112596499	G	A	G	A	-0.0109065	-0.0066116	0.265142	0.2741	FALSE	FALSE	FALSE	0.0075108	0.3787	941606	TRUE	reported	textfile	0.00223273	455314	177127758	3	1e-06	ukb-b-589	TRUE	textfile	2	TRUE	4.63535e-05	23.8615
rs112965629	C	T	C	T	-0.0298994	0.042621	0.026365	0.02389	FALSE	FALSE	FALSE	0.022084	0.05361	941606	TRUE	reported	textfile	0.00613521	455314	182707219	2	1.1e-06	ukb-b-589	TRUE	textfile	2	TRUE	4.58964e-05	23.7501
rs113577116	A	G	A	G	-0.0650866	0.023468	0.005587	0.007752	FALSE	FALSE	FALSE	0.044673	0.5994	941606	TRUE	reported	textfile	0.0142493	455314	106482740	7	4.9e-06	ukb-b-589	TRUE	textfile	2	TRUE	4.70716e-05	20.8639
rs113860796	C	G	C	G	0.0256327	-0.022971	0.034895	0.0343	FALSE	TRUE	FALSE	0.019996	0.2506	941606	TRUE	reported	textfile	0.00546823	455314	36378838	13	2.8e-06	ukb-b-589	TRUE	textfile	2	TRUE	4.42544e-05	21.9733
rs113904579	A	G	A	G	0.0238576	0.029608	0.042057	0.03717	FALSE	FALSE	FALSE	0.01839	0.1074	941606	TRUE	reported	textfile	0.00501087	455314	91650771	14	1.9e-06	ukb-b-589	TRUE	textfile	2	TRUE	4.58629e-05	22.6687
rs114789974	A	C	A	C	-0.0552064	-0.060268	0.010467	0.01113	FALSE	FALSE	FALSE	0.036361	0.09742	941606	TRUE	reported	textfile	0.00963471	455314	19498078	2	1e-08	ukb-b-589	TRUE	textfile	2	TRUE	6.31337e-05	32.8323
rs114856531	T	C	T	C	-0.0396894	-0.059525	0.013696	0.01055	FALSE	FALSE	FALSE	0.033114	0.07225	941606	TRUE	reported	textfile	0.00851676	455314	183954806	4	3.2e-06	ukb-b-589	TRUE	textfile	2	TRUE	4.25582e-05	21.717
rs115057100	G	A	G	A	0.0314265	-0.0053856	0.0211	0.01637	FALSE	FALSE	FALSE	0.026329	0.8379	941606	TRUE	reported	textfile	0.00684709	455314	84292546	5	4.4e-06	ukb-b-589	TRUE	textfile	2	TRUE	4.07984e-05	21.0659
rs115302993	C	T	C	T	-0.0276131	-0.0047144	0.030554	0.02609	FALSE	FALSE	FALSE	0.023345	0.84	941606	TRUE	reported	textfile	0.00571133	455314	169587714	4	1.3e-06	ukb-b-589	TRUE	textfile	2	TRUE	4.51702e-05	23.3752
rs116152878	A	G	A	G	-0.0266125	-0.013634	0.02959	0.02912	FALSE	FALSE	FALSE	0.01933	0.4806	941606	TRUE	reported	textfile	0.00580983	455314	7674503	11	4.6e-06	ukb-b-589	TRUE	textfile	2	TRUE	4.06726e-05	20.9819
rs116240980	G	C	G	C	-0.0350636	-0.0014727	0.017451	0.0136	FALSE	TRUE	FALSE	0.029497	0.9602	941606	TRUE	reported	textfile	0.00755678	455314	82568664	1	3.5e-06	ukb-b-589	TRUE	textfile	2	TRUE	4.21616e-05	21.5298
rs11644580	C	T	C	T	-0.0148097	-0.0096667	0.16725	0.1684	FALSE	FALSE	FALSE	0.010645	0.3638	941606	TRUE	reported	textfile	0.00287033	455314	607373	16	2.5e-07	ukb-b-589	TRUE	textfile	2	TRUE	6.10947e-05	26.6213
rs11663540	T	G	T	G	0.0127757	-0.0036337	0.832501	0.8514	FALSE	FALSE	FALSE	0.0093789	0.6984	941606	TRUE	reported	textfile	0.00263752	455314	54451381	18	1.3e-06	ukb-b-589	TRUE	textfile	2	TRUE	4.55194e-05	23.4627
rs11673189	A	G	A	G	-0.0108811	0.006484	0.259262	0.2853	FALSE	FALSE	FALSE	0.007874	0.4102	941606	TRUE	reported	textfile	0.0022451	455314	56368863	19	1.3e-06	ukb-b-589	TRUE	textfile	2	TRUE	4.54757e-05	23.4895
rs11674520	G	A	G	A	0.0097212	0.0033646	0.589388	0.5828	FALSE	FALSE	FALSE	0.0067649	0.6189	941606	TRUE	reported	textfile	0.00199755	455314	165781508	2	1.1e-06	ukb-b-589	TRUE	textfile	2	TRUE	4.57407e-05	23.6834
rs11682045	A	G	A	G	-0.0101794	0.0019575	0.612607	0.6111	FALSE	FALSE	FALSE	0.0072332	0.7867	941606	TRUE	reported	textfile	0.0020234	455314	709093	2	4.9e-07	ukb-b-589	TRUE	textfile	2	TRUE	4.91822e-05	25.3093
rs117110432	C	G	C	G	-0.0514958	-0.018359	0.011204	0.01113	FALSE	TRUE	FALSE	0.0353	0.603	941606	TRUE	reported	textfile	0.00964092	455314	74267594	17	9.2e-08	ukb-b-589	TRUE	textfile	2	TRUE	5.87562e-05	28.5303
rs1172955	A	T	A	T	0.0106808	0.00034871	0.70998	0.7125	FALSE	TRUE	FALSE	0.007361	0.9622	941606	TRUE	reported	textfile	0.00216474	455314	97877320	10	8.1e-07	ukb-b-589	TRUE	textfile	2	TRUE	4.69798e-05	24.3442
rs117323841	T	C	T	C	-0.0254001	0.010942	0.042084	0.03948	FALSE	FALSE	FALSE	0.018929	0.5632	941606	TRUE	reported	textfile	0.00504148	455314	22240472	8	4.7e-07	ukb-b-589	TRUE	textfile	2	TRUE	5.2017e-05	25.3837
rs11747926	G	A	G	A	-0.0126443	-0.0022708	0.839339	0.837	FALSE	FALSE	FALSE	0.0095871	0.8128	941606	TRUE	reported	textfile	0.00267814	455314	150414388	5	2.3e-06	ukb-b-589	TRUE	textfile	2	TRUE	4.31189e-05	22.2907
rs117529040	T	C	T	C	0.0419003	-0.043039	0.01277	0.01722	FALSE	FALSE	FALSE	0.025243	0.0882	941606	TRUE	reported	textfile	0.00879517	455314	36638417	18	1.9e-06	ukb-b-589	TRUE	textfile	2	TRUE	4.42663e-05	22.6958
rs11780981	C	T	C	T	-0.0107123	-0.0067559	0.238812	0.2097	FALSE	FALSE	FALSE	0.008203	0.4102	941606	TRUE	reported	textfile	0.00230826	455314	130001702	8	3.5e-06	ukb-b-589	TRUE	textfile	2	TRUE	4.17199e-05	21.5375
rs117904745	C	T	C	T	-0.0305176	-0.0070837	0.025736	0.02384	FALSE	FALSE	FALSE	0.02525	0.7791	941606	TRUE	reported	textfile	0.0062033	455314	106001459	6	8.7e-07	ukb-b-589	TRUE	textfile	2	TRUE	4.67034e-05	24.2022
rs118081621	C	A	C	A	-0.025442	0.016755	0.040131	0.03285	FALSE	FALSE	FALSE	0.020668	0.4176	941606	TRUE	reported	textfile	0.00500344	455314	22247482	12	3.7e-07	ukb-b-589	TRUE	textfile	2	TRUE	4.98683e-05	25.8562
rs118156805	G	C	G	C	-0.0326485	0.018958	0.030017	0.02863	FALSE	TRUE	FALSE	0.023006	0.4099	941606	TRUE	reported	textfile	0.00604385	455314	140708153	7	6.6e-08	ukb-b-589	TRUE	textfile	2	TRUE	6.20709e-05	29.1809
rs12003333	T	C	T	C	0.0271515	-0.023434	0.030036	0.0262	FALSE	FALSE	FALSE	0.021102	0.2668	941606	TRUE	reported	textfile	0.00581954	455314	78634481	9	3.1e-06	ukb-b-589	TRUE	textfile	2	TRUE	4.29552e-05	21.7676
rs12150353	T	C	T	C	-0.0122871	0.013281	0.162511	0.1508	FALSE	FALSE	FALSE	0.0094216	0.1587	941606	TRUE	reported	textfile	0.00267368	455314	41563997	17	4.3e-06	ukb-b-589	TRUE	textfile	2	TRUE	4.10952e-05	21.1193
rs12414777	T	C	T	C	0.0129373	-0.012602	0.177732	0.1816	FALSE	FALSE	FALSE	0.0085257	0.1394	941606	TRUE	reported	textfile	0.00256795	455314	104697781	10	4.7e-07	ukb-b-589	TRUE	textfile	2	TRUE	4.89211e-05	25.3813
rs12438655	G	A	G	A	-0.0155179	-0.014573	0.127057	0.1416	FALSE	FALSE	FALSE	0.01016	0.1515	941606	TRUE	reported	textfile	0.00297004	455314	34274197	15	1.7e-07	ukb-b-589	TRUE	textfile	2	TRUE	5.34171e-05	27.2987
rs12608349	C	T	C	T	0.00973693	-0.0022051	0.415239	0.4144	FALSE	FALSE	FALSE	0.0068046	0.7459	941606	TRUE	reported	textfile	0.00199833	455314	77199638	18	1.1e-06	ukb-b-589	TRUE	textfile	2	TRUE	4.60416e-05	23.7416
rs12748963	T	C	T	C	-0.0141003	-0.0067361	0.168038	0.1754	FALSE	FALSE	FALSE	0.010243	0.5108	941606	TRUE	reported	textfile	0.00283168	455314	3275149	1	6.4e-07	ukb-b-589	TRUE	textfile	2	TRUE	5.55901e-05	24.7952
rs12789494	T	G	T	G	0.0115565	-0.013344	0.195141	0.1905	FALSE	FALSE	FALSE	0.0085198	0.1173	941606	TRUE	reported	textfile	0.00249025	455314	133352267	11	3.5e-06	ukb-b-589	TRUE	textfile	2	TRUE	4.19518e-05	21.5361
rs12832318	A	G	A	G	0.014052	0.0046038	0.146886	0.1354	FALSE	FALSE	FALSE	0.009839	0.6398	941606	TRUE	reported	textfile	0.00277521	455314	21038786	12	4.1e-07	ukb-b-589	TRUE	textfile	2	TRUE	4.94873e-05	25.638
rs12876420	A	G	A	G	0.0163085	-0.013119	0.108643	0.1027	FALSE	FALSE	FALSE	0.011776	0.2653	941606	TRUE	reported	textfile	0.0033307	455314	80778083	13	9.8e-07	ukb-b-589	TRUE	textfile	2	TRUE	5.15124e-05	23.9749
rs12916542	C	G	C	G	-0.0174544	0.0024885	0.077831	0.08016	FALSE	TRUE	FALSE	0.012767	0.8455	941606	TRUE	reported	textfile	0.00372655	455314	42364168	15	2.8e-06	ukb-b-589	TRUE	textfile	2	TRUE	4.37324e-05	21.9379
rs13040787	A	G	A	G	-0.0294119	0.035482	0.028709	0.02361	FALSE	FALSE	FALSE	0.022347	0.1123	941606	TRUE	reported	textfile	0.00592586	455314	37389854	20	6.9e-07	ukb-b-589	TRUE	textfile	2	TRUE	4.8244e-05	24.6345
rs13122455	T	C	T	C	-0.0140039	0.013072	0.199995	0.202	FALSE	FALSE	FALSE	0.0088028	0.1376	941606	TRUE	reported	textfile	0.0024643	455314	152891564	4	1.3e-08	ukb-b-589	TRUE	textfile	2	TRUE	6.27538e-05	32.2932
rs13389224	T	C	T	C	-0.0106427	0.0068801	0.439694	0.4498	FALSE	FALSE	FALSE	0.0075004	0.359	941606	TRUE	reported	textfile	0.00199321	455314	228669035	2	9.3e-08	ukb-b-589	TRUE	textfile	2	TRUE	5.58097e-05	28.51
rs1376695	G	A	G	A	-0.0102202	0.0056104	0.685109	0.7058	FALSE	FALSE	FALSE	0.0072946	0.4418	941606	TRUE	reported	textfile	0.00211933	455314	40481286	8	1.4e-06	ukb-b-589	TRUE	textfile	2	TRUE	4.5068e-05	23.2553
rs138604729	A	G	A	G	-0.0248591	0.0024579	0.041397	0.04832	FALSE	FALSE	FALSE	0.015745	0.8759	941606	TRUE	reported	textfile	0.00499041	455314	216202941	1	6.3e-07	ukb-b-589	TRUE	textfile	2	TRUE	4.90465e-05	24.8141
rs140295641	A	T	A	T	-0.0351352	0.023936	0.027357	0.02086	FALSE	TRUE	FALSE	0.025543	0.3487	941606	TRUE	reported	textfile	0.00617205	455314	145875282	7	1.3e-08	ukb-b-589	TRUE	textfile	2	TRUE	6.56957e-05	32.406
rs141520514	G	A	G	A	-0.0337325	0.010532	0.02491	0.01979	FALSE	FALSE	FALSE	0.023478	0.6537	941606	TRUE	reported	textfile	0.00632747	455314	33331218	19	9.8e-08	ukb-b-589	TRUE	textfile	2	TRUE	5.52771e-05	28.4208
rs141645281	T	C	T	C	-0.048052	-0.012652	0.011564	0.01001	FALSE	FALSE	FALSE	0.035068	0.7183	941606	TRUE	reported	textfile	0.00946317	455314	92159407	10	3.8e-07	ukb-b-589	TRUE	textfile	2	TRUE	5.27849e-05	25.784
rs141783874	T	G	T	G	0.0642318	-0.030581	0.005901	0.01245	FALSE	FALSE	FALSE	0.034701	0.3782	941606	TRUE	reported	textfile	0.013636	455314	47022910	7	2.5e-06	ukb-b-589	TRUE	textfile	2	TRUE	4.84045e-05	22.1884
rs142169179	A	G	A	G	0.040185	-0.016492	0.020279	0.01795	FALSE	FALSE	FALSE	0.02605	0.5267	941606	TRUE	reported	textfile	0.0073403	455314	120443527	5	4.4e-08	ukb-b-589	TRUE	textfile	2	TRUE	6.41663e-05	29.9709
rs142549682	A	G	A	G	0.0400438	0.014941	0.013873	0.0237	FALSE	FALSE	FALSE	0.022664	0.5097	941606	TRUE	reported	textfile	0.00858413	455314	68497436	1	3.1e-06	ukb-b-589	TRUE	textfile	2	TRUE	4.38737e-05	21.761
rs142871762	A	G	A	G	0.0308295	0.041502	0.024893	0.01862	FALSE	FALSE	FALSE	0.024207	0.08645	941606	TRUE	reported	textfile	0.00631298	455314	106867714	2	1e-06	ukb-b-589	TRUE	textfile	2	TRUE	4.61416e-05	23.8487
rs143648720	T	C	T	C	-0.0284195	0.038739	0.031219	0.03532	FALSE	FALSE	FALSE	0.020576	0.05974	941606	TRUE	reported	textfile	0.00593224	455314	33602910	17	1.7e-06	ukb-b-589	TRUE	textfile	2	TRUE	4.88548e-05	22.9507
rs144317094	A	C	A	C	-0.0415544	0.016574	0.016456	0.0144	FALSE	FALSE	FALSE	0.033942	0.6253	941606	TRUE	reported	textfile	0.00825089	455314	110128723	7	4.7e-07	ukb-b-589	TRUE	textfile	2	TRUE	5.58962e-05	25.3649
rs146833224	C	G	C	G	0.039064	0.017028	0.019128	0.02091	FALSE	TRUE	FALSE	0.023589	0.4704	941606	TRUE	reported	textfile	0.00730113	455314	74391253	16	8.8e-08	ukb-b-589	TRUE	textfile	2	TRUE	5.72618e-05	28.6268
rs1475628	T	C	T	C	-0.011268	-0.0023479	0.253337	0.2725	FALSE	FALSE	FALSE	0.0075441	0.7556	941606	TRUE	reported	textfile	0.00226035	455314	93000955	9	6.2e-07	ukb-b-589	TRUE	textfile	2	TRUE	4.80338e-05	24.8509
rs147895162	C	T	C	T	-0.0447597	0.0011719	0.015135	0.01454	FALSE	FALSE	FALSE	0.029772	0.9686	941606	TRUE	reported	textfile	0.00810727	455314	83717507	11	3.4e-08	ukb-b-589	TRUE	textfile	2	TRUE	5.9726e-05	30.4807
rs148085105	C	G	C	G	0.0332558	-0.009206	0.020064	0.03438	FALSE	TRUE	FALSE	0.019471	0.6364	941606	TRUE	reported	textfile	0.00716349	455314	122929802	12	3.4e-06	ukb-b-589	TRUE	textfile	2	TRUE	4.34891e-05	21.5519
rs148167193	C	G	C	G	-0.0309685	-0.018248	0.02678	0.02474	FALSE	TRUE	FALSE	0.024392	0.4544	941606	TRUE	reported	textfile	0.006467	455314	74097292	5	1.7e-06	ukb-b-589	TRUE	textfile	2	TRUE	4.9991e-05	22.9316
rs149254120	A	G	A	G	-0.0551962	0.084336	0.007671	0.005712	FALSE	FALSE	FALSE	0.049964	0.09142	941606	TRUE	reported	textfile	0.0118282	455314	75739608	17	3.1e-06	ukb-b-589	TRUE	textfile	2	TRUE	4.63827e-05	21.7761
rs149628196	G	A	G	A	-0.0369888	-0.0028114	0.02055	0.01644	FALSE	FALSE	FALSE	0.026573	0.9157	941606	TRUE	reported	textfile	0.00715665	455314	38228227	21	2.4e-07	ukb-b-589	TRUE	textfile	2	TRUE	5.50763e-05	26.7129
rs1566736	T	C	T	C	-0.0113702	-0.010981	0.758843	0.7727	FALSE	FALSE	FALSE	0.0079484	0.1671	941606	TRUE	reported	textfile	0.00229768	455314	48238179	11	7.5e-07	ukb-b-589	TRUE	textfile	2	TRUE	4.73171e-05	24.4882
rs16981175	A	G	A	G	-0.0167639	0.0096276	0.090003	0.07918	FALSE	FALSE	FALSE	0.012168	0.4288	941606	TRUE	reported	textfile	0.00344472	455314	19797216	20	1.1e-06	ukb-b-589	TRUE	textfile	2	TRUE	4.60338e-05	23.6833
rs16995919	T	C	T	C	0.0247851	0.00011272	0.052757	0.05539	FALSE	FALSE	FALSE	0.016076	0.9944	941606	TRUE	reported	textfile	0.00476635	455314	49949572	20	2e-07	ukb-b-589	TRUE	textfile	2	TRUE	6.13978e-05	27.0402
rs17017032	A	G	A	G	0.0467602	0.010194	0.00941	0.01543	FALSE	FALSE	FALSE	0.0283	0.7187	941606	TRUE	reported	textfile	0.0101795	455314	211077299	1	4.4e-06	ukb-b-589	TRUE	textfile	2	TRUE	4.0763e-05	21.1008
rs17103245	G	A	G	A	0.0102656	0.012999	0.339415	0.364	FALSE	FALSE	FALSE	0.0073091	0.07533	941606	TRUE	reported	textfile	0.00208601	455314	66516572	14	8.6e-07	ukb-b-589	TRUE	textfile	2	TRUE	4.72562e-05	24.2179
rs17132724	A	G	A	G	-0.0572544	0.024335	0.00843	0.006787	FALSE	FALSE	FALSE	0.043797	0.5785	941606	TRUE	reported	textfile	0.0108102	455314	102662509	5	1.2e-07	ukb-b-589	TRUE	textfile	2	TRUE	5.48023e-05	28.0511
rs17268792	A	G	A	G	0.0151815	-0.0037679	0.107369	0.1076	FALSE	FALSE	FALSE	0.011247	0.7376	941606	TRUE	reported	textfile	0.00318306	455314	56597180	2	1.8e-06	ukb-b-589	TRUE	textfile	2	TRUE	4.41784e-05	22.7478
rs17377309	T	C	T	C	-0.0160721	-0.0018102	0.100262	0.1117	FALSE	FALSE	FALSE	0.011508	0.875	941606	TRUE	reported	textfile	0.00332917	455314	175576170	1	1.4e-06	ukb-b-589	TRUE	textfile	2	TRUE	4.66045e-05	23.3063
rs17429762	G	A	G	A	0.0233276	-0.001536	0.048482	0.06452	FALSE	FALSE	FALSE	0.01387	0.9118	941606	TRUE	reported	textfile	0.004598	455314	39355386	6	3.9e-07	ukb-b-589	TRUE	textfile	2	TRUE	5.02074e-05	25.7396
rs17658327	C	T	C	T	0.0450462	-0.0073004	0.01071	0.01235	FALSE	FALSE	FALSE	0.033302	0.8265	941606	TRUE	reported	textfile	0.00965487	455314	52171685	17	3.1e-06	ukb-b-589	TRUE	textfile	2	TRUE	4.29991e-05	21.7682
rs17706942	C	T	C	T	0.0219686	0.035471	0.04576	0.03352	FALSE	FALSE	FALSE	0.020788	0.08794	941606	TRUE	reported	textfile	0.00472865	455314	148007712	5	3.4e-06	ukb-b-589	TRUE	textfile	2	TRUE	4.21481e-05	21.5839
rs17728367	T	C	T	C	0.0108758	0.015205	0.251357	0.2251	FALSE	FALSE	FALSE	0.0084381	0.07155	941606	TRUE	reported	textfile	0.00226768	455314	42604409	18	1.6e-06	ukb-b-589	TRUE	textfile	2	TRUE	4.45162e-05	23.0016
rs17775100	T	A	T	A	-0.0268126	0.02897	0.030624	0.02551	FALSE	TRUE	FALSE	0.021303	0.1739	941606	TRUE	reported	textfile	0.00583407	455314	67224056	18	4.3e-06	ukb-b-589	TRUE	textfile	2	TRUE	4.26837e-05	21.122
rs1789990	T	G	T	G	0.0100578	-0.0094638	0.500965	0.5161	FALSE	FALSE	FALSE	0.0066879	0.157	941606	TRUE	reported	textfile	0.00198094	455314	162406957	6	3.8e-07	ukb-b-589	TRUE	textfile	2	TRUE	5.05795e-05	25.7788
rs182549	T	C	T	C	-0.0124233	-0.0037115	0.738828	0.6663	FALSE	FALSE	FALSE	0.0083686	0.6574	941606	TRUE	reported	textfile	0.00221854	455314	136616754	2	2.1e-08	ukb-b-589	TRUE	textfile	2	TRUE	5.95626e-05	31.3574
rs185248	G	A	G	A	0.014592	0.0047271	0.121265	0.1228	FALSE	FALSE	FALSE	0.010153	0.6415	941606	TRUE	reported	textfile	0.00301175	455314	9231207	5	1.3e-06	ukb-b-589	TRUE	textfile	2	TRUE	4.53788e-05	23.4743
rs188948098	T	A	T	A	-0.0200956	0.0045762	0.058245	0.05501	FALSE	TRUE	FALSE	0.014736	0.7561	941606	TRUE	reported	textfile	0.00424799	455314	157714570	1	2.2e-06	ukb-b-589	TRUE	textfile	2	TRUE	4.43025e-05	22.3787
rs1919243	C	T	C	T	0.0100872	0.0043318	0.487612	0.4669	FALSE	FALSE	FALSE	0.007064	0.5397	941606	TRUE	reported	textfile	0.00199137	455314	88778861	5	4.1e-07	ukb-b-589	TRUE	textfile	2	TRUE	5.08446e-05	25.6589
rs2004679	C	T	C	T	0.0119145	-0.011653	0.307685	0.2806	FALSE	FALSE	FALSE	0.0075424	0.1223	941606	TRUE	reported	textfile	0.00213821	455314	10135193	8	2.5e-08	ukb-b-589	TRUE	textfile	2	TRUE	6.04772e-05	31.0492
rs2213533	A	C	A	C	0.0105974	0.0052503	0.341163	0.3583	FALSE	FALSE	FALSE	0.0073464	0.4748	941606	TRUE	reported	textfile	0.00208976	455314	33478266	22	4e-07	ukb-b-589	TRUE	textfile	2	TRUE	5.04857e-05	25.7161
rs2230098	G	A	G	A	-0.0210297	0.0080358	0.059613	0.0602	FALSE	FALSE	FALSE	0.014578	0.5815	941606	TRUE	reported	textfile	0.00429752	455314	58830978	14	9.9e-07	ukb-b-589	TRUE	textfile	2	TRUE	4.95842e-05	23.9459
rs2298236	C	T	C	T	0.0164524	0.013071	0.093602	0.09289	FALSE	FALSE	FALSE	0.01139	0.2512	941606	TRUE	reported	textfile	0.00339008	455314	53623914	13	1.2e-06	ukb-b-589	TRUE	textfile	2	TRUE	4.59296e-05	23.5526
rs2516973	C	T	C	T	0.0118931	0.0095368	0.707948	0.7338	FALSE	FALSE	FALSE	0.015917	0.5491	941606	TRUE	reported	textfile	0.00253118	455314	106354334	14	2.6e-06	ukb-b-589	TRUE	textfile	2	TRUE	5.849e-05	22.0772
rs2585823	A	G	A	G	0.0103223	0.012185	0.68022	0.6769	FALSE	FALSE	FALSE	0.0071665	0.08908	941606	TRUE	reported	textfile	0.00210845	455314	28582062	11	9.8e-07	ukb-b-589	TRUE	textfile	2	TRUE	4.63536e-05	23.9677
rs2731804	C	T	C	T	-0.011006	-0.0045084	0.240542	0.2355	FALSE	FALSE	FALSE	0.0078904	0.5677	941606	TRUE	reported	textfile	0.002297	455314	17146261	5	1.7e-06	ukb-b-589	TRUE	textfile	2	TRUE	4.42572e-05	22.9582
rs2838518	A	C	A	C	-0.0279864	-0.031581	0.028949	0.02634	FALSE	FALSE	FALSE	0.028111	0.2613	941606	TRUE	reported	textfile	0.00587055	455314	45614802	21	1.9e-06	ukb-b-589	TRUE	textfile	2	TRUE	4.40352e-05	22.7267
rs3213261	A	G	A	G	-0.0292624	0.0033952	0.02603	0.02783	FALSE	FALSE	FALSE	0.022696	0.8811	941606	TRUE	reported	textfile	0.0063285	455314	44076605	19	3.8e-06	ukb-b-589	TRUE	textfile	2	TRUE	4.3418e-05	21.3805
rs343311	A	G	A	G	-0.0102029	-0.00054523	0.585572	0.599	FALSE	FALSE	FALSE	0.0074342	0.9415	941606	TRUE	reported	textfile	0.00199022	455314	146241475	3	3e-07	ukb-b-589	TRUE	textfile	2	TRUE	5.0525e-05	26.2812
rs34574483	C	T	C	T	-0.024236	-0.027321	0.040266	0.02923	FALSE	FALSE	FALSE	0.019735	0.1662	941606	TRUE	reported	textfile	0.00499523	455314	2172456	4	1.2e-06	ukb-b-589	TRUE	textfile	2	TRUE	4.53985e-05	23.5402
rs35024573	C	T	C	T	-0.0218979	0.021542	0.067684	0.08444	FALSE	FALSE	FALSE	0.017031	0.2059	941606	TRUE	reported	textfile	0.0044229	455314	146870425	4	7.4e-07	ukb-b-589	TRUE	textfile	2	TRUE	6.05179e-05	24.5127
rs35435530	T	G	T	G	0.0180996	0.017424	0.085726	0.09824	FALSE	FALSE	FALSE	0.011828	0.1407	941606	TRUE	reported	textfile	0.0036953	455314	58078841	4	9.7e-07	ukb-b-589	TRUE	textfile	2	TRUE	5.13519e-05	23.9905
rs35731545	T	C	T	C	-0.0368108	-0.043767	0.018158	0.02143	FALSE	FALSE	FALSE	0.02457	0.07486	941606	TRUE	reported	textfile	0.00755775	455314	67550725	15	1.1e-06	ukb-b-589	TRUE	textfile	2	TRUE	4.83159e-05	23.7228
rs3760987	T	C	T	C	-0.0121799	-0.0062107	0.213122	0.2085	FALSE	FALSE	FALSE	0.0090192	0.4911	941606	TRUE	reported	textfile	0.00241789	455314	1239881	19	4.7e-07	ukb-b-589	TRUE	textfile	2	TRUE	4.97569e-05	25.3755
rs3770007	C	T	C	T	0.0163556	0.018033	0.121605	0.1096	FALSE	FALSE	FALSE	0.010566	0.08787	941606	TRUE	reported	textfile	0.003003	455314	178535870	2	5.1e-08	ukb-b-589	TRUE	textfile	2	TRUE	5.71484e-05	29.6635
rs3809711	A	G	A	G	0.022485	-0.015602	0.052862	0.06896	FALSE	FALSE	FALSE	0.01475	0.2902	941606	TRUE	reported	textfile	0.0045619	455314	77102489	17	8.3e-07	ukb-b-589	TRUE	textfile	2	TRUE	5.06259e-05	24.2937
rs4334436	A	G	A	G	-0.0108512	-0.001108	0.310666	0.3224	FALSE	FALSE	FALSE	0.0076872	0.8854	941606	TRUE	reported	textfile	0.00212284	455314	141585907	2	3.2e-07	ukb-b-589	TRUE	textfile	2	TRUE	5.04323e-05	26.1289
rs440354	A	G	A	G	0.011146	0.0078545	0.215406	0.2097	FALSE	FALSE	FALSE	0.0081151	0.3331	941606	TRUE	reported	textfile	0.00240208	455314	4560611	6	3.5e-06	ukb-b-589	TRUE	textfile	2	TRUE	4.19924e-05	21.5309
rs4671885	C	G	C	G	-0.0119379	-0.00064915	0.264949	0.2399	FALSE	TRUE	FALSE	0.0078266	0.9339	941606	TRUE	reported	textfile	0.00222427	455314	68468112	2	8e-08	ukb-b-589	TRUE	textfile	2	TRUE	5.55093e-05	28.8059
rs4673633	A	G	A	G	-0.0130482	0.0028055	0.156468	0.1524	FALSE	FALSE	FALSE	0.0093169	0.7633	941606	TRUE	reported	textfile	0.00273531	455314	212658297	2	1.8e-06	ukb-b-589	TRUE	textfile	2	TRUE	4.49426e-05	22.7556
rs4760076	G	T	G	T	-0.0106171	-0.011193	0.266959	0.2639	FALSE	FALSE	FALSE	0.0075939	0.1405	941606	TRUE	reported	textfile	0.0022372	455314	129799924	12	2.1e-06	ukb-b-589	TRUE	textfile	2	TRUE	4.41179e-05	22.5218
rs4788565	A	G	A	G	-0.0219191	-0.012551	0.066776	0.07795	FALSE	FALSE	FALSE	0.01286	0.3291	941606	TRUE	reported	textfile	0.00399449	455314	71892471	16	4.1e-08	ukb-b-589	TRUE	textfile	2	TRUE	5.988e-05	30.1108
rs4833095	C	T	C	T	0.0251105	-0.0071928	0.206945	0.1919	FALSE	FALSE	FALSE	0.008835	0.4156	941606	TRUE	reported	textfile	0.00240554	455314	38799710	4	1.7e-25	ukb-b-589	TRUE	textfile	2	TRUE	0.000206966	108.965
rs57548641	G	A	G	A	-0.027527	0.028223	0.028458	0.02418	FALSE	FALSE	FALSE	0.021913	0.1978	941606	TRUE	reported	textfile	0.00595753	455314	24418870	4	3.8e-06	ukb-b-589	TRUE	textfile	2	TRUE	4.19e-05	21.3494
rs5768182	G	A	G	A	0.00990813	-0.00050274	0.312829	0.3023	FALSE	FALSE	FALSE	0.0073139	0.9452	941606	TRUE	reported	textfile	0.00213532	455314	48325911	22	3.5e-06	ukb-b-589	TRUE	textfile	2	TRUE	4.22071e-05	21.5307
rs57900082	G	A	G	A	0.01233	-0.0055686	0.172901	0.1735	FALSE	FALSE	FALSE	0.010692	0.6025	941606	TRUE	reported	textfile	0.0026103	455314	11679101	16	2.3e-06	ukb-b-589	TRUE	textfile	2	TRUE	4.34822e-05	22.3123
rs58157605	A	G	A	G	0.032989	-0.016566	0.020001	0.01897	FALSE	FALSE	FALSE	0.024328	0.4959	941606	TRUE	reported	textfile	0.00708053	455314	112273497	6	3.2e-06	ukb-b-589	TRUE	textfile	2	TRUE	4.26624e-05	21.7073
rs60304336	T	G	T	G	0.0279318	0.0008376	0.040906	0.03581	FALSE	FALSE	FALSE	0.018707	0.9643	941606	TRUE	reported	textfile	0.00502954	455314	22794150	19	2.8e-08	ukb-b-589	TRUE	textfile	2	TRUE	6.12176e-05	30.8419
rs6071089	T	C	T	C	-0.00898692	-0.0035254	0.507771	0.4963	FALSE	FALSE	FALSE	0.0071223	0.6206	941606	TRUE	reported	textfile	0.00196656	455314	35183699	20	4.9e-06	ukb-b-589	TRUE	textfile	2	TRUE	4.03726e-05	20.8837
rs61620752	G	T	G	T	0.0160687	-0.0024463	0.148343	0.1612	FALSE	FALSE	FALSE	0.0099148	0.8051	941606	TRUE	reported	textfile	0.00276719	455314	127488751	8	6.4e-09	ukb-b-589	TRUE	textfile	2	TRUE	6.52414e-05	33.7197
rs61882742	C	A	C	A	-0.0106526	0.0033548	0.305778	0.2931	FALSE	FALSE	FALSE	0.007459	0.6529	941606	TRUE	reported	textfile	0.00213672	455314	18286402	11	6.2e-07	ukb-b-589	TRUE	textfile	2	TRUE	4.81777e-05	24.8551
rs62024305	A	T	A	T	-0.0364871	-0.004025	0.019139	0.02469	FALSE	TRUE	FALSE	0.022644	0.8589	941606	TRUE	reported	textfile	0.00731178	455314	88893848	15	6e-07	ukb-b-589	TRUE	textfile	2	TRUE	4.99845e-05	24.9019
rs62111201	A	T	A	T	-0.0136231	0.007461	0.153313	0.1339	FALSE	TRUE	FALSE	0.010516	0.478	941606	TRUE	reported	textfile	0.00273507	455314	13497870	19	6.3e-07	ukb-b-589	TRUE	textfile	2	TRUE	4.81819e-05	24.8093
rs62118471	C	T	C	T	0.0294602	0.013566	0.02741	0.03012	FALSE	FALSE	FALSE	0.021361	0.5254	941606	TRUE	reported	textfile	0.00641459	455314	45691049	19	4.4e-06	ukb-b-589	TRUE	textfile	2	TRUE	4.62743e-05	21.0928
rs62299683	G	A	G	A	-0.0141059	-0.0066733	0.152876	0.1728	FALSE	FALSE	FALSE	0.00958	0.4861	941606	TRUE	reported	textfile	0.00281059	455314	17006783	4	5.2e-07	ukb-b-589	TRUE	textfile	2	TRUE	5.15369e-05	25.1887
rs62370429	C	T	C	T	-0.0261606	-0.023244	0.05775	0.06087	FALSE	FALSE	FALSE	0.015047	0.1224	941606	TRUE	reported	textfile	0.0043481	455314	101484521	5	1.8e-09	ukb-b-589	TRUE	textfile	2	TRUE	7.44807e-05	36.199
rs62521107	T	C	T	C	-0.034425	-0.0048845	0.020286	0.01638	FALSE	FALSE	FALSE	0.026161	0.8519	941606	TRUE	reported	textfile	0.00714805	455314	118851954	8	1.5e-06	ukb-b-589	TRUE	textfile	2	TRUE	4.71057e-05	23.1938
rs6447363	A	G	A	G	0.0103074	-0.0055591	0.701765	0.7083	FALSE	FALSE	FALSE	0.0080849	0.4917	941606	TRUE	reported	textfile	0.00214733	455314	44648797	4	1.6e-06	ukb-b-589	TRUE	textfile	2	TRUE	4.44712e-05	23.041
rs6557711	A	G	A	G	0.00962138	0.0038674	0.666731	0.6565	FALSE	FALSE	FALSE	0.0070304	0.5822	941606	TRUE	reported	textfile	0.00209011	455314	23590795	8	4.2e-06	ukb-b-589	TRUE	textfile	2	TRUE	4.11387e-05	21.1903
rs6793835	A	G	A	G	-0.0129858	0.013129	0.263796	0.2467	FALSE	FALSE	FALSE	0.0081881	0.1088	941606	TRUE	reported	textfile	0.00223823	455314	135819934	3	6.6e-09	ukb-b-589	TRUE	textfile	2	TRUE	6.54989e-05	33.6611
rs6852114	A	T	A	T	-0.0120012	-0.006252	0.178807	0.1635	FALSE	TRUE	FALSE	0.0095699	0.5136	941606	TRUE	reported	textfile	0.00256713	455314	6062117	4	2.9e-06	ukb-b-589	TRUE	textfile	2	TRUE	4.2297e-05	21.8551
rs6880443	A	G	A	G	0.0573364	0.047063	0.007282	0.006942	FALSE	FALSE	FALSE	0.044521	0.2905	941606	TRUE	reported	textfile	0.0117827	455314	138693376	5	1.1e-06	ukb-b-589	TRUE	textfile	2	TRUE	4.753e-05	23.6794
rs6954290	T	G	T	G	0.01011	0.0032065	0.324277	0.3251	FALSE	FALSE	FALSE	0.0070857	0.6509	941606	TRUE	reported	textfile	0.00210494	455314	92283098	7	1.6e-06	ukb-b-589	TRUE	textfile	2	TRUE	4.47937e-05	23.0687
rs708986	A	C	A	C	-0.010593	-0.0055474	0.757661	0.7605	FALSE	FALSE	FALSE	0.007805	0.4772	941606	TRUE	reported	textfile	0.00229287	455314	17128745	20	3.8e-06	ukb-b-589	TRUE	textfile	2	TRUE	4.12065e-05	21.3442
rs7222234	A	T	A	T	-0.0214675	-0.0080857	0.06492	0.06749	FALSE	TRUE	FALSE	0.013208	0.5404	941606	TRUE	reported	textfile	0.00399575	455314	63375465	17	7.8e-08	ukb-b-589	TRUE	textfile	2	TRUE	5.59526e-05	28.8647
rs72777076	G	A	G	A	-0.0160314	-0.0081147	0.10102	0.09214	FALSE	FALSE	FALSE	0.011485	0.4799	941606	TRUE	reported	textfile	0.00329608	455314	91737048	5	1.2e-06	ukb-b-589	TRUE	textfile	2	TRUE	4.66799e-05	23.6563
rs72795429	T	C	T	C	-0.0308883	0.036841	0.029915	0.03074	FALSE	FALSE	FALSE	0.020167	0.06773	941606	TRUE	reported	textfile	0.005774	455314	84606181	16	8.8e-08	ukb-b-589	TRUE	textfile	2	TRUE	5.53754e-05	28.6177
rs72802307	T	A	T	A	0.0228063	0.018346	0.054934	0.04225	FALSE	TRUE	FALSE	0.017668	0.2991	941606	TRUE	reported	textfile	0.00437735	455314	75187771	16	1.9e-07	ukb-b-589	TRUE	textfile	2	TRUE	5.40061e-05	27.1448
rs72813491	G	T	G	T	-0.0191525	0.025203	0.063384	0.05996	FALSE	FALSE	FALSE	0.014636	0.08508	941606	TRUE	reported	textfile	0.00407669	455314	79478949	10	2.6e-06	ukb-b-589	TRUE	textfile	2	TRUE	4.35534e-05	22.0717
rs72835003	C	T	C	T	0.0281259	-0.0062515	0.027279	0.031	FALSE	FALSE	FALSE	0.021348	0.7696	941606	TRUE	reported	textfile	0.00604789	455314	4714471	17	3.3e-06	ukb-b-589	TRUE	textfile	2	TRUE	4.19817e-05	21.6274
rs7313274	A	C	A	C	-0.00983519	-0.012314	0.358269	0.3685	FALSE	FALSE	FALSE	0.006932	0.07567	941606	TRUE	reported	textfile	0.00205089	455314	119464651	12	1.6e-06	ukb-b-589	TRUE	textfile	2	TRUE	4.44793e-05	22.9975
rs7380478	T	C	T	C	0.00948552	-0.0013445	0.455583	0.4549	FALSE	FALSE	FALSE	0.0071265	0.8504	941606	TRUE	reported	textfile	0.00196893	455314	180515268	5	1.5e-06	ukb-b-589	TRUE	textfile	2	TRUE	4.46325e-05	23.2093
rs74247887	T	C	T	C	0.037132	-0.01398	0.028721	0.0249	FALSE	FALSE	FALSE	0.02253	0.5349	941606	TRUE	reported	textfile	0.00588066	455314	26213103	15	2.7e-10	ukb-b-589	TRUE	textfile	2	TRUE	7.69255e-05	39.8698
rs74315563	T	C	T	C	-0.0390064	-0.014182	0.013745	0.01289	FALSE	FALSE	FALSE	0.030603	0.6431	941606	TRUE	reported	textfile	0.00850709	455314	45013998	2	4.5e-06	ukb-b-589	TRUE	textfile	2	TRUE	4.12511e-05	21.0237
rs7440783	T	C	T	C	-0.00912108	-0.010644	0.459145	0.4523	FALSE	FALSE	FALSE	0.0071319	0.1356	941606	TRUE	reported	textfile	0.00197589	455314	165761712	4	3.9e-06	ukb-b-589	TRUE	textfile	2	TRUE	4.13193e-05	21.3092
rs74444373	A	G	A	G	0.0201555	-0.00091862	0.076705	0.06034	FALSE	FALSE	FALSE	0.015879	0.9539	941606	TRUE	reported	textfile	0.0037202	455314	5980759	5	6e-08	ukb-b-589	TRUE	textfile	2	TRUE	5.75415e-05	29.3531
rs74805019	C	G	C	G	-0.0307133	0.0059245	0.033712	0.04096	FALSE	TRUE	FALSE	0.01839	0.7473	941606	TRUE	reported	textfile	0.00548224	455314	53081859	15	2.1e-08	ukb-b-589	TRUE	textfile	2	TRUE	6.14574e-05	31.3861
rs74892223	G	A	G	A	0.0383558	-0.018448	0.017207	0.01369	FALSE	FALSE	FALSE	0.029256	0.5283	941606	TRUE	reported	textfile	0.00755822	455314	107295465	8	3.9e-07	ukb-b-589	TRUE	textfile	2	TRUE	4.97576e-05	25.7527
rs74920406	T	C	T	C	-0.0248038	0.0056948	0.045334	0.04517	FALSE	FALSE	FALSE	0.015876	0.7198	941606	TRUE	reported	textfile	0.00471553	455314	109704525	1	1.4e-07	ukb-b-589	TRUE	textfile	2	TRUE	5.32527e-05	27.6679
rs75076110	G	C	G	C	-0.0213671	-0.018772	0.052404	0.05737	FALSE	TRUE	FALSE	0.014929	0.2086	941606	TRUE	reported	textfile	0.00452456	455314	9623546	9	2.3e-06	ukb-b-589	TRUE	textfile	2	TRUE	4.53429e-05	22.3017
rs75614542	C	A	C	A	-0.0252944	-0.0071905	0.037884	0.03627	FALSE	FALSE	FALSE	0.019302	0.7095	941606	TRUE	reported	textfile	0.00514655	455314	123521842	9	8.9e-07	ukb-b-589	TRUE	textfile	2	TRUE	4.66404e-05	24.1555
rs75741864	A	T	A	T	-0.0495123	-0.032148	0.009908	0.01522	FALSE	TRUE	FALSE	0.030841	0.2972	941606	TRUE	reported	textfile	0.0105554	455314	50649899	6	2.7e-06	ukb-b-589	TRUE	textfile	2	TRUE	4.8097e-05	22.0027
rs75945249	C	T	C	T	-0.0385194	0.018289	0.01541	0.01902	FALSE	FALSE	FALSE	0.027816	0.5109	941606	TRUE	reported	textfile	0.00795972	455314	33385720	1	1.3e-06	ukb-b-589	TRUE	textfile	2	TRUE	4.50243e-05	23.4187
rs76425335	A	G	A	G	-0.0239639	-0.02238	0.043332	0.04615	FALSE	FALSE	FALSE	0.016284	0.1693	941606	TRUE	reported	textfile	0.00494195	455314	3440346	20	1.2e-06	ukb-b-589	TRUE	textfile	2	TRUE	4.76118e-05	23.5136
rs7645358	G	A	G	A	0.0151663	-0.0079825	0.117755	0.1277	FALSE	FALSE	FALSE	0.010202	0.4339	941606	TRUE	reported	textfile	0.00309641	455314	38627825	3	9.7e-07	ukb-b-589	TRUE	textfile	2	TRUE	4.77923e-05	23.9907
rs76557708	C	T	C	T	-0.0157459	0.0025852	0.096786	0.09327	FALSE	FALSE	FALSE	0.012667	0.8383	941606	TRUE	reported	textfile	0.00343172	455314	100483739	12	4.5e-06	ukb-b-589	TRUE	textfile	2	TRUE	4.33479e-05	21.0529
rs76646807	T	C	T	C	-0.0259886	-0.0010755	0.036028	0.04383	FALSE	FALSE	FALSE	0.016667	0.9485	941606	TRUE	reported	textfile	0.00532368	455314	39388190	18	1.1e-06	ukb-b-589	TRUE	textfile	2	TRUE	4.69138e-05	23.831
rs76881430	G	T	G	T	-0.0249692	0.010294	0.03653	0.03458	FALSE	FALSE	FALSE	0.018925	0.5865	941606	TRUE	reported	textfile	0.00523641	455314	3046271	3	1.9e-06	ukb-b-589	TRUE	textfile	2	TRUE	4.38861e-05	22.7375
rs77056472	G	A	G	A	0.0234852	0.004715	0.045538	0.04313	FALSE	FALSE	FALSE	0.016942	0.7808	941606	TRUE	reported	textfile	0.00478063	455314	145107149	4	9e-07	ukb-b-589	TRUE	textfile	2	TRUE	4.79459e-05	24.1334
rs77199539	T	C	T	C	-0.0247229	-0.030377	0.034214	0.02369	FALSE	FALSE	FALSE	0.023695	0.1998	941606	TRUE	reported	textfile	0.00540417	455314	156461550	1	4.8e-06	ukb-b-589	TRUE	textfile	2	TRUE	4.03937e-05	20.9286
rs77454912	T	C	T	C	0.0193895	0.0069697	0.059128	0.05051	FALSE	FALSE	FALSE	0.01573	0.6577	941606	TRUE	reported	textfile	0.00420818	455314	5004271	9	4.1e-06	ukb-b-589	TRUE	textfile	2	TRUE	4.18299e-05	21.2297
rs77743185	G	T	G	T	0.0525369	0.010109	0.009486	0.007878	FALSE	FALSE	FALSE	0.03868	0.7938	941606	TRUE	reported	textfile	0.0104385	455314	69425891	8	4.8e-07	ukb-b-589	TRUE	textfile	2	TRUE	5.18684e-05	25.331
rs77857236	C	A	C	A	0.0217473	-8.19e-05	0.04671	0.04395	FALSE	FALSE	FALSE	0.017279	0.9962	941606	TRUE	reported	textfile	0.00466192	455314	79820928	15	3.1e-06	ukb-b-589	TRUE	textfile	2	TRUE	4.21188e-05	21.7611
rs77863898	T	C	T	C	-0.0204078	0.0087336	0.072798	0.07848	FALSE	FALSE	FALSE	0.014644	0.5509	941606	TRUE	reported	textfile	0.00407865	455314	2637201	10	5.6e-07	ukb-b-589	TRUE	textfile	2	TRUE	5.62233e-05	25.0357
rs77932605	T	A	T	A	0.0239506	0.00043792	0.041921	0.03478	FALSE	TRUE	FALSE	0.017786	0.9804	941606	TRUE	reported	textfile	0.00493579	455314	98591217	12	1.2e-06	ukb-b-589	TRUE	textfile	2	TRUE	4.60782e-05	23.5461
rs78267018	C	T	C	T	-0.0343202	-0.026267	0.017692	0.01286	FALSE	FALSE	FALSE	0.030338	0.3866	941606	TRUE	reported	textfile	0.00745656	455314	95878179	12	4.2e-06	ukb-b-589	TRUE	textfile	2	TRUE	4.09406e-05	21.1847
rs78723881	G	T	G	T	0.0137969	-0.0033324	0.129381	0.1555	FALSE	FALSE	FALSE	0.010252	0.7451	941606	TRUE	reported	textfile	0.0029745	455314	54630635	19	3.5e-06	ukb-b-589	TRUE	textfile	2	TRUE	4.28836e-05	21.5147
rs78783963	A	T	A	T	-0.0268423	-0.010011	0.031107	0.03815	FALSE	TRUE	FALSE	0.018127	0.5808	941606	TRUE	reported	textfile	0.00584117	455314	114296145	3	4.3e-06	ukb-b-589	TRUE	textfile	2	TRUE	4.34314e-05	21.1174
rs78794032	T	C	T	C	-0.0647383	0.052294	0.005823	0.01076	FALSE	FALSE	FALSE	0.037277	0.1607	941606	TRUE	reported	textfile	0.0133709	455314	21449789	14	1.3e-06	ukb-b-589	TRUE	textfile	2	TRUE	4.85247e-05	23.4424
rs79056516	G	A	G	A	-0.0313185	-0.0020684	0.026989	0.01947	FALSE	FALSE	FALSE	0.027272	0.9395	941606	TRUE	reported	textfile	0.00631519	455314	19179352	5	7.1e-07	ukb-b-589	TRUE	textfile	2	TRUE	5.15153e-05	24.594
rs7926943	T	C	T	C	0.0109082	-0.01308	0.729352	0.7307	FALSE	FALSE	FALSE	0.0082443	0.1126	941606	TRUE	reported	textfile	0.00222981	455314	59041725	11	1e-06	ukb-b-589	TRUE	textfile	2	TRUE	4.69762e-05	23.9315
rs79431487	G	T	G	T	-0.0339552	-0.013735	0.019057	0.02137	FALSE	FALSE	FALSE	0.023377	0.5568	941606	TRUE	reported	textfile	0.00729875	455314	75825555	15	3.3e-06	ukb-b-589	TRUE	textfile	2	TRUE	4.31063e-05	21.6429
rs79515662	A	G	A	G	0.0459526	-0.017514	0.01216	0.01011	FALSE	FALSE	FALSE	0.036137	0.6279	941606	TRUE	reported	textfile	0.00896748	455314	86149757	16	3e-07	ukb-b-589	TRUE	textfile	2	TRUE	5.07306e-05	26.2591
rs80184318	A	G	A	G	0.0407096	-0.0058197	0.01799	0.01165	FALSE	FALSE	FALSE	0.040841	0.8867	941606	TRUE	reported	textfile	0.00863699	455314	80308055	12	2.4e-06	ukb-b-589	TRUE	textfile	2	TRUE	5.85559e-05	22.2162
rs8132764	A	T	A	T	-0.0235645	-0.00042	0.045569	0.03695	FALSE	TRUE	FALSE	0.019977	0.9832	941606	TRUE	reported	textfile	0.00491884	455314	44739904	21	1.7e-06	ukb-b-589	TRUE	textfile	2	TRUE	4.83015e-05	22.9504
rs915895	C	T	C	T	-0.0105367	0.0032326	0.362439	0.3188	FALSE	FALSE	FALSE	0.0075091	0.6668	941606	TRUE	reported	textfile	0.00204443	455314	32190217	6	2.6e-07	ukb-b-589	TRUE	textfile	2	TRUE	5.13093e-05	26.5622
rs9410480	G	C	G	C	-0.0120357	0.0077006	0.244233	0.2342	FALSE	TRUE	FALSE	0.0078254	0.3251	941606	TRUE	reported	textfile	0.00228714	455314	92035561	9	1.4e-07	ukb-b-589	TRUE	textfile	2	TRUE	5.34767e-05	27.6922
rs9510651	C	T	C	T	-0.0215605	-0.0097348	0.048778	0.03788	FALSE	FALSE	FALSE	0.01864	0.6015	941606	TRUE	reported	textfile	0.00464737	455314	23821990	13	3.5e-06	ukb-b-589	TRUE	textfile	2	TRUE	4.31374e-05	21.523
rs9529552	G	A	G	A	-0.0248912	0.0019501	0.049432	0.05965	FALSE	FALSE	FALSE	0.014511	0.8931	941606	TRUE	reported	textfile	0.00458235	455314	69814820	13	5.6e-08	ukb-b-589	TRUE	textfile	2	TRUE	5.82255e-05	29.5063
rs9655078	T	G	T	G	0.00932548	0.0043079	0.465697	0.455	FALSE	FALSE	FALSE	0.0066897	0.5196	941606	TRUE	reported	textfile	0.00197495	455314	10836188	7	2.3e-06	ukb-b-589	TRUE	textfile	2	TRUE	4.32776e-05	22.2962
rs978504	C	T	C	T	-0.0246429	0.012352	0.035559	0.03715	FALSE	FALSE	FALSE	0.018947	0.5144	941606	TRUE	reported	textfile	0.00537305	455314	189550700	4	4.5e-06	ukb-b-589	TRUE	textfile	2	TRUE	4.16523e-05	21.035
rs9792187	T	C	T	C	0.0153661	-0.01888	0.129179	0.1329	FALSE	FALSE	FALSE	0.0097655	0.05319	941606	TRUE	reported	textfile	0.00294228	455314	60553075	8	1.8e-07	ukb-b-589	TRUE	textfile	2	TRUE	5.31225e-05	27.2747
rs9890345	C	T	C	T	0.0138617	0.0029268	0.143046	0.1473	FALSE	FALSE	FALSE	0.0099164	0.7679	941606	TRUE	reported	textfile	0.00281363	455314	16300655	17	8.4e-07	ukb-b-589	TRUE	textfile	2	TRUE	4.71082e-05	24.2716

## Sheet: Table S7
Instrumental Variables Information for PM10-IPF
SNP	effect_allele.exposure	other_allele.exposure	effect_allele.outcome	other_allele.outcome	beta.exposure	beta.outcome	eaf.exposure	eaf.outcome	remove	palindromic	ambiguous	se.outcome	pval.outcome	samplesize.outcome	mr_keep.outcome	pval_origin.outcome	data_source.outcome	se.exposure	samplesize.exposure	pos.exposure	chr.exposure	pval.exposure	id.exposure	mr_keep.exposure	data_source.exposure	action	mr_keep	R2	F
rs10088658	G	A	G	A	-0.0101181	-0.0031353	0.335102	0.3456	FALSE	FALSE	FALSE	0.01963	0.8731	953873	TRUE	reported	textfile	0.00208715	455314	105272200	8	1.2e-06	ukb-b-589	TRUE	textfile	2	TRUE	4.56e-05	23.5012
rs10104149	G	A	G	A	0.0308199	0.0045906	0.025657	0.022	FALSE	FALSE	FALSE	0.061357	0.9404	953873	TRUE	reported	textfile	0.00623948	455314	41234753	8	7.8e-07	ukb-b-589	TRUE	textfile	2	TRUE	4.75e-05	24.3986
rs10498638	C	T	C	T	0.0140135	0.029567	0.188322	0.1892	FALSE	FALSE	FALSE	0.026006	0.2556	953873	TRUE	reported	textfile	0.00253691	455314	93934435	14	3.3e-08	ukb-b-589	TRUE	textfile	2	TRUE	6e-05	30.5129
rs10804931	T	G	T	G	-0.0101148	0.027745	0.622536	0.6507	FALSE	FALSE	FALSE	0.019514	0.1551	953873	TRUE	reported	textfile	0.00203648	455314	190842139	3	6.8e-07	ukb-b-589	TRUE	textfile	2	TRUE	4.81e-05	24.6692
rs10874235	T	C	T	C	-0.0097259	-0.031965	0.6909	0.7162	FALSE	FALSE	FALSE	0.021021	0.1283	953873	TRUE	reported	textfile	0.00212216	455314	81864455	1	4.6e-06	ukb-b-589	TRUE	textfile	2	TRUE	4.04e-05	21.0041
rs10906340	T	C	T	C	-0.0150705	0.025943	0.11391	0.1061	FALSE	FALSE	FALSE	0.032637	0.4267	953873	TRUE	reported	textfile	0.00310644	455314	6405507	10	1.2e-06	ukb-b-589	TRUE	textfile	2	TRUE	4.58e-05	23.5358
rs10983735	A	G	A	G	0.0124794	0.031428	0.154465	0.1356	FALSE	FALSE	FALSE	0.026319	0.2324	953873	TRUE	reported	textfile	0.00272428	455314	120416066	9	4.6e-06	ukb-b-589	TRUE	textfile	2	TRUE	4.07e-05	20.9838
rs11027689	A	G	A	G	-0.00959399	0.019937	0.345315	0.3484	FALSE	FALSE	FALSE	0.020953	0.3413	953873	TRUE	reported	textfile	0.00206952	455314	24074207	11	3.6e-06	ukb-b-589	TRUE	textfile	2	TRUE	4.16e-05	21.4911
rs111419645	C	A	C	A	0.024296	0.0040212	0.035925	0.03881	FALSE	FALSE	FALSE	0.053565	0.9402	953873	TRUE	reported	textfile	0.00527832	455314	165818054	6	4.2e-06	ukb-b-589	TRUE	textfile	2	TRUE	4.09e-05	21.1874
rs112596499	G	A	G	A	-0.0109065	0.030789	0.265142	0.2745	FALSE	FALSE	FALSE	0.021065	0.1438	953873	TRUE	reported	textfile	0.00223273	455314	177127758	3	1e-06	ukb-b-589	TRUE	textfile	2	TRUE	4.64e-05	23.8615
rs112965629	C	T	C	T	-0.0298994	0.05686	0.026365	0.02379	FALSE	FALSE	FALSE	0.061525	0.3554	953873	TRUE	reported	textfile	0.00613521	455314	182707219	2	1.1e-06	ukb-b-589	TRUE	textfile	2	TRUE	4.59e-05	23.7501
rs113577116	A	G	A	G	-0.0650866	0.18794	0.005587	0.007875	FALSE	FALSE	FALSE	0.13335	0.1587	953873	TRUE	reported	textfile	0.0142493	455314	106482740	7	4.9e-06	ukb-b-589	TRUE	textfile	2	TRUE	4.71e-05	20.8639
rs113904579	A	G	A	G	0.0238576	0.067048	0.042057	0.03681	FALSE	FALSE	FALSE	0.051743	0.1951	953873	TRUE	reported	textfile	0.00501087	455314	91650771	14	1.9e-06	ukb-b-589	TRUE	textfile	2	TRUE	4.59e-05	22.6687
rs114789974	A	C	A	C	-0.0552064	-0.079271	0.010467	0.01112	FALSE	FALSE	FALSE	0.10352	0.4438	953873	TRUE	reported	textfile	0.00963471	455314	19498078	2	1e-08	ukb-b-589	TRUE	textfile	2	TRUE	6.31e-05	32.8323
rs114856531	T	C	T	C	-0.0396894	0.042721	0.013696	0.01035	FALSE	FALSE	FALSE	0.08586	0.6188	953873	TRUE	reported	textfile	0.00851676	455314	183954806	4	3.2e-06	ukb-b-589	TRUE	textfile	2	TRUE	4.26e-05	21.717
rs115057100	G	A	G	A	0.0314265	0.014293	0.0211	0.01604	FALSE	FALSE	FALSE	0.071797	0.8422	953873	TRUE	reported	textfile	0.00684709	455314	84292546	5	4.4e-06	ukb-b-589	TRUE	textfile	2	TRUE	4.08e-05	21.0659
rs115302993	C	T	C	T	-0.0276131	0.017481	0.030554	0.02601	FALSE	FALSE	FALSE	0.07048	0.8041	953873	TRUE	reported	textfile	0.00571133	455314	169587714	4	1.3e-06	ukb-b-589	TRUE	textfile	2	TRUE	4.52e-05	23.3752
rs115319635	C	T	C	T	0.0161427	0.043161	0.089446	0.08073	FALSE	FALSE	FALSE	0.036721	0.2398	953873	TRUE	reported	textfile	0.00349527	455314	25441469	2	3.9e-06	ukb-b-589	TRUE	textfile	2	TRUE	4.24e-05	21.33
rs116152878	A	G	A	G	-0.0266125	0.036864	0.02959	0.02894	FALSE	FALSE	FALSE	0.056265	0.5123	953873	TRUE	reported	textfile	0.00580983	455314	7674503	11	4.6e-06	ukb-b-589	TRUE	textfile	2	TRUE	4.07e-05	20.9819
rs116240980	G	C	G	C	-0.0350636	0.066819	0.017451	0.0133	FALSE	TRUE	FALSE	0.080154	0.4045	953873	TRUE	reported	textfile	0.00755678	455314	82568664	1	3.5e-06	ukb-b-589	TRUE	textfile	2	TRUE	4.22e-05	21.5298
rs11644580	C	T	C	T	-0.0148097	0.050661	0.16725	0.1685	FALSE	FALSE	FALSE	0.032606	0.1203	953873	TRUE	reported	textfile	0.00287033	455314	607373	16	2.5e-07	ukb-b-589	TRUE	textfile	2	TRUE	6.11e-05	26.6213
rs11663540	T	G	T	G	0.0127757	-0.010753	0.832501	0.8524	FALSE	FALSE	FALSE	0.025684	0.6755	953873	TRUE	reported	textfile	0.00263752	455314	54451381	18	1.3e-06	ukb-b-589	TRUE	textfile	2	TRUE	4.55e-05	23.4627
rs11673189	A	G	A	G	-0.0108811	-0.01403	0.259262	0.2858	FALSE	FALSE	FALSE	0.022421	0.5315	953873	TRUE	reported	textfile	0.0022451	455314	56368863	19	1.3e-06	ukb-b-589	TRUE	textfile	2	TRUE	4.55e-05	23.4895
rs11674520	G	A	G	A	0.0097212	-0.026019	0.589388	0.5832	FALSE	FALSE	FALSE	0.019031	0.1716	953873	TRUE	reported	textfile	0.00199755	455314	165781508	2	1.1e-06	ukb-b-589	TRUE	textfile	2	TRUE	4.57e-05	23.6834
rs11682045	A	G	A	G	-0.0101794	-0.0016067	0.612607	0.6112	FALSE	FALSE	FALSE	0.020484	0.9375	953873	TRUE	reported	textfile	0.0020234	455314	709093	2	4.9e-07	ukb-b-589	TRUE	textfile	2	TRUE	4.92e-05	25.3093
rs117110432	C	G	C	G	-0.0514958	0.08034	0.011204	0.01111	FALSE	TRUE	FALSE	0.10776	0.4559	953873	TRUE	reported	textfile	0.00964092	455314	74267594	17	9.2e-08	ukb-b-589	TRUE	textfile	2	TRUE	5.88e-05	28.5303
rs1172955	A	T	A	T	0.0106808	0.0090134	0.70998	0.7123	FALSE	TRUE	FALSE	0.020546	0.6609	953873	TRUE	reported	textfile	0.00216474	455314	97877320	10	8.1e-07	ukb-b-589	TRUE	textfile	2	TRUE	4.7e-05	24.3442
rs117323841	T	C	T	C	-0.0254001	-0.029604	0.042084	0.0395	FALSE	FALSE	FALSE	0.059907	0.6212	953873	TRUE	reported	textfile	0.00504148	455314	22240472	8	4.7e-07	ukb-b-589	TRUE	textfile	2	TRUE	5.2e-05	25.3837
rs11747926	G	A	G	A	-0.0126443	0.023036	0.839339	0.8362	FALSE	FALSE	FALSE	0.026924	0.3922	953873	TRUE	reported	textfile	0.00267814	455314	150414388	5	2.3e-06	ukb-b-589	TRUE	textfile	2	TRUE	4.31e-05	22.2907
rs117529040	T	C	T	C	0.0419003	-0.04114	0.01277	0.01774	FALSE	FALSE	FALSE	0.07139	0.5644	953873	TRUE	reported	textfile	0.00879517	455314	36638417	18	1.9e-06	ukb-b-589	TRUE	textfile	2	TRUE	4.43e-05	22.6958
rs11780981	C	T	C	T	-0.0107123	-0.035938	0.238812	0.208	FALSE	FALSE	FALSE	0.022644	0.1125	953873	TRUE	reported	textfile	0.00230826	455314	130001702	8	3.5e-06	ukb-b-589	TRUE	textfile	2	TRUE	4.17e-05	21.5375
rs117904745	C	T	C	T	-0.0305176	0.051969	0.025736	0.02356	FALSE	FALSE	FALSE	0.076749	0.4983	953873	TRUE	reported	textfile	0.0062033	455314	106001459	6	8.7e-07	ukb-b-589	TRUE	textfile	2	TRUE	4.67e-05	24.2022
rs118081621	C	A	C	A	-0.025442	0.058194	0.040131	0.03232	FALSE	FALSE	FALSE	0.059223	0.3258	953873	TRUE	reported	textfile	0.00500344	455314	22247482	12	3.7e-07	ukb-b-589	TRUE	textfile	2	TRUE	4.99e-05	25.8562
rs118156805	G	C	G	C	-0.0326485	-0.10199	0.030017	0.02832	FALSE	TRUE	FALSE	0.071351	0.1529	953873	TRUE	reported	textfile	0.00604385	455314	140708153	7	6.6e-08	ukb-b-589	TRUE	textfile	2	TRUE	6.21e-05	29.1809
rs12003333	T	C	T	C	0.0271515	-0.099201	0.030036	0.02596	FALSE	FALSE	FALSE	0.057271	0.08325	953873	TRUE	reported	textfile	0.00581954	455314	78634481	9	3.1e-06	ukb-b-589	TRUE	textfile	2	TRUE	4.3e-05	21.7676
rs12150353	T	C	T	C	-0.0122871	7.37e-05	0.162511	0.1498	FALSE	FALSE	FALSE	0.026028	0.9977	953873	TRUE	reported	textfile	0.00267368	455314	41563997	17	4.3e-06	ukb-b-589	TRUE	textfile	2	TRUE	4.11e-05	21.1193
rs12414777	T	C	T	C	0.0129373	0.0065363	0.177732	0.1817	FALSE	FALSE	FALSE	0.023941	0.7848	953873	TRUE	reported	textfile	0.00256795	455314	104697781	10	4.7e-07	ukb-b-589	TRUE	textfile	2	TRUE	4.89e-05	25.3813
rs12438655	G	A	G	A	-0.0155179	0.0076235	0.127057	0.1419	FALSE	FALSE	FALSE	0.028935	0.7922	953873	TRUE	reported	textfile	0.00297004	455314	34274197	15	1.7e-07	ukb-b-589	TRUE	textfile	2	TRUE	5.34e-05	27.2987
rs12748963	T	C	T	C	-0.0141003	-0.0099557	0.168038	0.1752	FALSE	FALSE	FALSE	0.030567	0.7446	953873	TRUE	reported	textfile	0.00283168	455314	3275149	1	6.4e-07	ukb-b-589	TRUE	textfile	2	TRUE	5.56e-05	24.7952
rs12821416	T	C	T	C	0.0145212	0.001164	0.135942	0.1322	FALSE	FALSE	FALSE	0.029645	0.9687	953873	TRUE	reported	textfile	0.00286772	455314	58580570	12	4.1e-07	ukb-b-589	TRUE	textfile	2	TRUE	4.95e-05	25.6408
rs12832318	A	G	A	G	0.014052	0.00029734	0.146886	0.134	FALSE	FALSE	FALSE	0.028338	0.9916	953873	TRUE	reported	textfile	0.00277521	455314	21038786	12	4.1e-07	ukb-b-589	TRUE	textfile	2	TRUE	4.95e-05	25.638
rs12876420	A	G	A	G	0.0163085	-0.012185	0.108643	0.1022	FALSE	FALSE	FALSE	0.033015	0.7121	953873	TRUE	reported	textfile	0.0033307	455314	80778083	13	9.8e-07	ukb-b-589	TRUE	textfile	2	TRUE	5.15e-05	23.9749
rs12916542	C	G	C	G	-0.0174544	-0.025182	0.077831	0.0802	FALSE	TRUE	FALSE	0.036804	0.4938	953873	TRUE	reported	textfile	0.00372655	455314	42364168	15	2.8e-06	ukb-b-589	TRUE	textfile	2	TRUE	4.37e-05	21.9379
rs13084230	T	C	T	C	-0.013562	0.016458	0.200319	0.2336	FALSE	FALSE	FALSE	0.022656	0.4676	953873	TRUE	reported	textfile	0.00245992	455314	164348898	3	3.5e-08	ukb-b-589	TRUE	textfile	2	TRUE	5.89e-05	30.3952
rs13122455	T	C	T	C	-0.0140039	0.0046517	0.199995	0.2019	FALSE	FALSE	FALSE	0.024919	0.8519	953873	TRUE	reported	textfile	0.0024643	455314	152891564	4	1.3e-08	ukb-b-589	TRUE	textfile	2	TRUE	6.28e-05	32.2932
rs13389224	T	C	T	C	-0.0106427	-0.0033458	0.439694	0.45	FALSE	FALSE	FALSE	0.022573	0.8822	953873	TRUE	reported	textfile	0.00199321	455314	228669035	2	9.3e-08	ukb-b-589	TRUE	textfile	2	TRUE	5.58e-05	28.51
rs1376695	G	A	G	A	-0.0102202	0.0097389	0.685109	0.7064	FALSE	FALSE	FALSE	0.020334	0.632	953873	TRUE	reported	textfile	0.00211933	455314	40481286	8	1.4e-06	ukb-b-589	TRUE	textfile	2	TRUE	4.51e-05	23.2553
rs1381273	T	C	T	C	0.00923657	0.01222	0.448502	0.4524	FALSE	FALSE	FALSE	0.020142	0.544	953873	TRUE	reported	textfile	0.001983	455314	98649060	14	3.2e-06	ukb-b-589	TRUE	textfile	2	TRUE	4.22e-05	21.6958
rs138604729	A	G	A	G	-0.0248591	-0.021738	0.041397	0.04902	FALSE	FALSE	FALSE	0.044704	0.6268	953873	TRUE	reported	textfile	0.00499041	455314	216202941	1	6.3e-07	ukb-b-589	TRUE	textfile	2	TRUE	4.9e-05	24.8141
rs138818953	A	G	A	G	0.0500555	0.024987	0.011422	0.008017	FALSE	FALSE	FALSE	0.10704	0.8154	953873	TRUE	reported	textfile	0.00983263	455314	27892973	17	3.6e-07	ukb-b-589	TRUE	textfile	2	TRUE	5.66e-05	25.9158
rs140295641	A	T	A	T	-0.0351352	-0.022335	0.027357	0.0204	FALSE	TRUE	FALSE	0.071399	0.7544	953873	TRUE	reported	textfile	0.00617205	455314	145875282	7	1.3e-08	ukb-b-589	TRUE	textfile	2	TRUE	6.57e-05	32.406
rs141520514	G	A	G	A	-0.0337325	0.092225	0.02491	0.01953	FALSE	FALSE	FALSE	0.06331	0.1452	953873	TRUE	reported	textfile	0.00632747	455314	33331218	19	9.8e-08	ukb-b-589	TRUE	textfile	2	TRUE	5.53e-05	28.4208
rs141645281	T	C	T	C	-0.048052	-0.054937	0.011564	0.009878	FALSE	FALSE	FALSE	0.095949	0.5669	953873	TRUE	reported	textfile	0.00946317	455314	92159407	10	3.8e-07	ukb-b-589	TRUE	textfile	2	TRUE	5.28e-05	25.784
rs141783874	T	G	T	G	0.0642318	-0.016116	0.005901	0.01277	FALSE	FALSE	FALSE	0.10126	0.8735	953873	TRUE	reported	textfile	0.013636	455314	47022910	7	2.5e-06	ukb-b-589	TRUE	textfile	2	TRUE	4.84e-05	22.1884
rs142169179	A	G	A	G	0.040185	0.062067	0.020279	0.0177	FALSE	FALSE	FALSE	0.072217	0.3901	953873	TRUE	reported	textfile	0.0073403	455314	120443527	5	4.4e-08	ukb-b-589	TRUE	textfile	2	TRUE	6.42e-05	29.9709
rs142871762	A	G	A	G	0.0308295	-0.0098387	0.024893	0.01838	FALSE	FALSE	FALSE	0.066027	0.8815	953873	TRUE	reported	textfile	0.00631298	455314	106867714	2	1e-06	ukb-b-589	TRUE	textfile	2	TRUE	4.61e-05	23.8487
rs143648720	T	C	T	C	-0.0284195	-0.01002	0.031219	0.03542	FALSE	FALSE	FALSE	0.062745	0.8731	953873	TRUE	reported	textfile	0.00593224	455314	33602910	17	1.7e-06	ukb-b-589	TRUE	textfile	2	TRUE	4.89e-05	22.9507
rs144317094	A	C	A	C	-0.0415544	0.071766	0.016456	0.01436	FALSE	FALSE	FALSE	0.093713	0.4438	953873	TRUE	reported	textfile	0.00825089	455314	110128723	7	4.7e-07	ukb-b-589	TRUE	textfile	2	TRUE	5.59e-05	25.3649
rs146833224	C	G	C	G	0.039064	-0.051593	0.019128	0.02119	FALSE	TRUE	FALSE	0.065569	0.4314	953873	TRUE	reported	textfile	0.00730113	455314	74391253	16	8.8e-08	ukb-b-589	TRUE	textfile	2	TRUE	5.73e-05	28.6268
rs1475628	T	C	T	C	-0.011268	-0.012668	0.253337	0.2739	FALSE	FALSE	FALSE	0.02112	0.5486	953873	TRUE	reported	textfile	0.00226035	455314	93000955	9	6.2e-07	ukb-b-589	TRUE	textfile	2	TRUE	4.8e-05	24.8509
rs147895162	C	T	C	T	-0.0447597	-0.0041891	0.015135	0.01445	FALSE	FALSE	FALSE	0.083992	0.9602	953873	TRUE	reported	textfile	0.00810727	455314	83717507	11	3.4e-08	ukb-b-589	TRUE	textfile	2	TRUE	5.97e-05	30.4807
rs148085105	C	G	C	G	0.0332558	-0.043607	0.020064	0.03505	FALSE	TRUE	FALSE	0.057741	0.4501	953873	TRUE	reported	textfile	0.00716349	455314	122929802	12	3.4e-06	ukb-b-589	TRUE	textfile	2	TRUE	4.35e-05	21.5519
rs148167193	C	G	C	G	-0.0309685	-0.03406	0.02678	0.02436	FALSE	TRUE	FALSE	0.081363	0.6755	953873	TRUE	reported	textfile	0.006467	455314	74097292	5	1.7e-06	ukb-b-589	TRUE	textfile	2	TRUE	5e-05	22.9316
rs149254120	A	G	A	G	-0.0551962	-0.022947	0.007671	0.005644	FALSE	FALSE	FALSE	0.14736	0.8763	953873	TRUE	reported	textfile	0.0118282	455314	75739608	17	3.1e-06	ukb-b-589	TRUE	textfile	2	TRUE	4.64e-05	21.7761
rs149628196	G	A	G	A	-0.0369888	0.041598	0.02055	0.01607	FALSE	FALSE	FALSE	0.074048	0.5743	953873	TRUE	reported	textfile	0.00715665	455314	38228227	21	2.4e-07	ukb-b-589	TRUE	textfile	2	TRUE	5.51e-05	26.7129
rs1566736	T	C	T	C	-0.0113702	-0.01246	0.758843	0.7731	FALSE	FALSE	FALSE	0.021975	0.5707	953873	TRUE	reported	textfile	0.00229768	455314	48238179	11	7.5e-07	ukb-b-589	TRUE	textfile	2	TRUE	4.73e-05	24.4882
rs16981175	A	G	A	G	-0.0167639	0.032221	0.090003	0.07752	FALSE	FALSE	FALSE	0.033614	0.3378	953873	TRUE	reported	textfile	0.00344472	455314	19797216	20	1.1e-06	ukb-b-589	TRUE	textfile	2	TRUE	4.6e-05	23.6833
rs16995919	T	C	T	C	0.0247851	0.04572	0.052757	0.05529	FALSE	FALSE	FALSE	0.044059	0.2994	953873	TRUE	reported	textfile	0.00476635	455314	49949572	20	2e-07	ukb-b-589	TRUE	textfile	2	TRUE	6.14e-05	27.0402
rs17017032	A	G	A	G	0.0467602	0.12151	0.00941	0.01585	FALSE	FALSE	FALSE	0.078236	0.1204	953873	TRUE	reported	textfile	0.0101795	455314	211077299	1	4.4e-06	ukb-b-589	TRUE	textfile	2	TRUE	4.08e-05	21.1008
rs17103245	G	A	G	A	0.0102656	-0.02172	0.339415	0.3653	FALSE	FALSE	FALSE	0.020935	0.2995	953873	TRUE	reported	textfile	0.00208601	455314	66516572	14	8.6e-07	ukb-b-589	TRUE	textfile	2	TRUE	4.73e-05	24.2179
rs17132724	A	G	A	G	-0.0572544	-0.10362	0.00843	0.006652	FALSE	FALSE	FALSE	0.13349	0.4376	953873	TRUE	reported	textfile	0.0108102	455314	102662509	5	1.2e-07	ukb-b-589	TRUE	textfile	2	TRUE	5.48e-05	28.0511
rs17268792	A	G	A	G	0.0151815	-0.016745	0.107369	0.1082	FALSE	FALSE	FALSE	0.032088	0.6018	953873	TRUE	reported	textfile	0.00318306	455314	56597180	2	1.8e-06	ukb-b-589	TRUE	textfile	2	TRUE	4.42e-05	22.7478
rs17377309	T	C	T	C	-0.0160721	-0.0038373	0.100262	0.112	FALSE	FALSE	FALSE	0.0326	0.9063	953873	TRUE	reported	textfile	0.00332917	455314	175576170	1	1.4e-06	ukb-b-589	TRUE	textfile	2	TRUE	4.66e-05	23.3063
rs17429762	G	A	G	A	0.0233276	0.056889	0.048482	0.06538	FALSE	FALSE	FALSE	0.039385	0.1486	953873	TRUE	reported	textfile	0.004598	455314	39355386	6	3.9e-07	ukb-b-589	TRUE	textfile	2	TRUE	5.02e-05	25.7396
rs17658327	C	T	C	T	0.0450462	-0.10816	0.01071	0.01244	FALSE	FALSE	FALSE	0.095327	0.2565	953873	TRUE	reported	textfile	0.00965487	455314	52171685	17	3.1e-06	ukb-b-589	TRUE	textfile	2	TRUE	4.3e-05	21.7682
rs17706942	C	T	C	T	0.0219686	-0.030259	0.04576	0.03259	FALSE	FALSE	FALSE	0.060254	0.6155	953873	TRUE	reported	textfile	0.00472865	455314	148007712	5	3.4e-06	ukb-b-589	TRUE	textfile	2	TRUE	4.21e-05	21.5839
rs17728367	T	C	T	C	0.0108758	0.037702	0.251357	0.2239	FALSE	FALSE	FALSE	0.023827	0.1136	953873	TRUE	reported	textfile	0.00226768	455314	42604409	18	1.6e-06	ukb-b-589	TRUE	textfile	2	TRUE	4.45e-05	23.0016
rs17756061	A	G	A	G	0.016589	0.0071903	0.11139	0.1279	FALSE	FALSE	FALSE	0.029116	0.8049	953873	TRUE	reported	textfile	0.0031484	455314	93489016	8	1.4e-07	ukb-b-589	TRUE	textfile	2	TRUE	5.45e-05	27.7626
rs17775100	T	A	T	A	-0.0268126	0.068959	0.030624	0.0252	FALSE	TRUE	FALSE	0.055718	0.2158	953873	TRUE	reported	textfile	0.00583407	455314	67224056	18	4.3e-06	ukb-b-589	TRUE	textfile	2	TRUE	4.27e-05	21.122
rs1789990	T	G	T	G	0.0100578	0.011512	0.500965	0.5171	FALSE	FALSE	FALSE	0.018724	0.5387	953873	TRUE	reported	textfile	0.00198094	455314	162406957	6	3.8e-07	ukb-b-589	TRUE	textfile	2	TRUE	5.06e-05	25.7788
rs182549	T	C	T	C	-0.0124233	0.027249	0.738828	0.6621	FALSE	FALSE	FALSE	0.024737	0.2707	953873	TRUE	reported	textfile	0.00221854	455314	136616754	2	2.1e-08	ukb-b-589	TRUE	textfile	2	TRUE	5.96e-05	31.3574
rs1835844	T	C	T	C	-0.0108976	0.023643	0.223074	0.2497	FALSE	FALSE	FALSE	0.021977	0.282	953873	TRUE	reported	textfile	0.00237093	455314	130500331	8	4.3e-06	ukb-b-589	TRUE	textfile	2	TRUE	4.12e-05	21.1263
rs185248	G	A	G	A	0.014592	0.026406	0.121265	0.1231	FALSE	FALSE	FALSE	0.027892	0.3438	953873	TRUE	reported	textfile	0.00301175	455314	9231207	5	1.3e-06	ukb-b-589	TRUE	textfile	2	TRUE	4.54e-05	23.4743
rs188948098	T	A	T	A	-0.0200956	-0.0026217	0.058245	0.0545	FALSE	TRUE	FALSE	0.04206	0.9503	953873	TRUE	reported	textfile	0.00424799	455314	157714570	1	2.2e-06	ukb-b-589	TRUE	textfile	2	TRUE	4.43e-05	22.3787
rs1919243	C	T	C	T	0.0100872	-0.017779	0.487612	0.4653	FALSE	FALSE	FALSE	0.020041	0.375	953873	TRUE	reported	textfile	0.00199137	455314	88778861	5	4.1e-07	ukb-b-589	TRUE	textfile	2	TRUE	5.08e-05	25.6589
rs2004679	C	T	C	T	0.0119145	-0.017244	0.307685	0.2788	FALSE	FALSE	FALSE	0.020993	0.4114	953873	TRUE	reported	textfile	0.00213821	455314	10135193	8	2.5e-08	ukb-b-589	TRUE	textfile	2	TRUE	6.05e-05	31.0492
rs2213533	A	C	A	C	0.0105974	-0.0014472	0.341163	0.3591	FALSE	FALSE	FALSE	0.020987	0.945	953873	TRUE	reported	textfile	0.00208976	455314	33478266	22	4e-07	ukb-b-589	TRUE	textfile	2	TRUE	5.05e-05	25.7161
rs2230098	G	A	G	A	-0.0210297	-0.018856	0.059613	0.05987	FALSE	FALSE	FALSE	0.041988	0.6534	953873	TRUE	reported	textfile	0.00429752	455314	58830978	14	9.9e-07	ukb-b-589	TRUE	textfile	2	TRUE	4.96e-05	23.9459
rs2298236	C	T	C	T	0.0164524	0.0081737	0.093602	0.09294	FALSE	FALSE	FALSE	0.031684	0.7964	953873	TRUE	reported	textfile	0.00339008	455314	53623914	13	1.2e-06	ukb-b-589	TRUE	textfile	2	TRUE	4.59e-05	23.5526
rs2516973	C	T	C	T	0.0118931	-0.021519	0.707948	0.7275	FALSE	FALSE	FALSE	0.050669	0.6711	953873	TRUE	reported	textfile	0.00253118	455314	106354334	14	2.6e-06	ukb-b-589	TRUE	textfile	2	TRUE	5.85e-05	22.0772
rs2585823	A	G	A	G	0.0103223	-0.0046691	0.68022	0.677	FALSE	FALSE	FALSE	0.020027	0.8157	953873	TRUE	reported	textfile	0.00210845	455314	28582062	11	9.8e-07	ukb-b-589	TRUE	textfile	2	TRUE	4.64e-05	23.9677
rs2731804	C	T	C	T	-0.011006	-0.015312	0.240542	0.2348	FALSE	FALSE	FALSE	0.022083	0.4881	953873	TRUE	reported	textfile	0.002297	455314	17146261	5	1.7e-06	ukb-b-589	TRUE	textfile	2	TRUE	4.43e-05	22.9582
rs2838518	A	C	A	C	-0.0279864	-0.11206	0.028949	0.02608	FALSE	FALSE	FALSE	0.087579	0.2007	953873	TRUE	reported	textfile	0.00587055	455314	45614802	21	1.9e-06	ukb-b-589	TRUE	textfile	2	TRUE	4.4e-05	22.7267
rs3213261	A	G	A	G	-0.0292624	-0.028119	0.02603	0.02779	FALSE	FALSE	FALSE	0.06699	0.6747	953873	TRUE	reported	textfile	0.0063285	455314	44076605	19	3.8e-06	ukb-b-589	TRUE	textfile	2	TRUE	4.34e-05	21.3805
rs343311	A	G	A	G	-0.0102029	0.041745	0.585572	0.5995	FALSE	FALSE	FALSE	0.02228	0.06098	953873	TRUE	reported	textfile	0.00199022	455314	146241475	3	3e-07	ukb-b-589	TRUE	textfile	2	TRUE	5.05e-05	26.2812
rs34574483	C	T	C	T	-0.024236	-0.024783	0.040266	0.0282	FALSE	FALSE	FALSE	0.05452	0.6494	953873	TRUE	reported	textfile	0.00499523	455314	2172456	4	1.2e-06	ukb-b-589	TRUE	textfile	2	TRUE	4.54e-05	23.5402
rs35024573	C	T	C	T	-0.0218979	0.03658	0.067684	0.08586	FALSE	FALSE	FALSE	0.051562	0.4781	953873	TRUE	reported	textfile	0.0044229	455314	146870425	4	7.4e-07	ukb-b-589	TRUE	textfile	2	TRUE	6.05e-05	24.5127
rs35435530	T	G	T	G	0.0180996	0.0019452	0.085726	0.09932	FALSE	FALSE	FALSE	0.034738	0.9553	953873	TRUE	reported	textfile	0.0036953	455314	58078841	4	9.7e-07	ukb-b-589	TRUE	textfile	2	TRUE	5.14e-05	23.9905
rs35731545	T	C	T	C	-0.0368108	-0.075321	0.018158	0.02142	FALSE	FALSE	FALSE	0.072888	0.3014	953873	TRUE	reported	textfile	0.00755775	455314	67550725	15	1.1e-06	ukb-b-589	TRUE	textfile	2	TRUE	4.83e-05	23.7228
rs3760987	T	C	T	C	-0.0121799	0.031389	0.213122	0.208	FALSE	FALSE	FALSE	0.026068	0.2286	953873	TRUE	reported	textfile	0.00241789	455314	1239881	19	4.7e-07	ukb-b-589	TRUE	textfile	2	TRUE	4.98e-05	25.3755
rs3770007	C	T	C	T	0.0163556	-0.0097366	0.121605	0.1093	FALSE	FALSE	FALSE	0.029258	0.7393	953873	TRUE	reported	textfile	0.003003	455314	178535870	2	5.1e-08	ukb-b-589	TRUE	textfile	2	TRUE	5.71e-05	29.6635
rs3809711	A	G	A	G	0.022485	-0.0066548	0.052862	0.06978	FALSE	FALSE	FALSE	0.0448	0.8819	953873	TRUE	reported	textfile	0.0045619	455314	77102489	17	8.3e-07	ukb-b-589	TRUE	textfile	2	TRUE	5.06e-05	24.2937
rs4334436	A	G	A	G	-0.0108512	-0.0012687	0.310666	0.3232	FALSE	FALSE	FALSE	0.022998	0.956	953873	TRUE	reported	textfile	0.00212284	455314	141585907	2	3.2e-07	ukb-b-589	TRUE	textfile	2	TRUE	5.04e-05	26.1289
rs440354	A	G	A	G	0.011146	0.0027211	0.215406	0.2092	FALSE	FALSE	FALSE	0.022746	0.9048	953873	TRUE	reported	textfile	0.00240208	455314	4560611	6	3.5e-06	ukb-b-589	TRUE	textfile	2	TRUE	4.2e-05	21.5309
rs45566035	A	C	A	C	0.0382952	-0.095151	0.014789	0.01214	FALSE	FALSE	FALSE	0.082841	0.2507	953873	TRUE	reported	textfile	0.00826618	455314	113962278	2	3.6e-06	ukb-b-589	TRUE	textfile	2	TRUE	4.27e-05	21.4624
rs4671885	C	G	C	G	-0.0119379	-0.010358	0.264949	0.2376	FALSE	TRUE	FALSE	0.022146	0.64	953873	TRUE	reported	textfile	0.00222427	455314	68468112	2	8e-08	ukb-b-589	TRUE	textfile	2	TRUE	5.55e-05	28.8059
rs4673633	A	G	A	G	-0.0130482	0.0059551	0.156468	0.1519	FALSE	FALSE	FALSE	0.025928	0.8183	953873	TRUE	reported	textfile	0.00273531	455314	212658297	2	1.8e-06	ukb-b-589	TRUE	textfile	2	TRUE	4.49e-05	22.7556
rs4760076	G	T	G	T	-0.0106171	-0.011019	0.266959	0.2647	FALSE	FALSE	FALSE	0.0213	0.6049	953873	TRUE	reported	textfile	0.0022372	455314	129799924	12	2.1e-06	ukb-b-589	TRUE	textfile	2	TRUE	4.41e-05	22.5218
rs4788565	A	G	A	G	-0.0219191	-0.017413	0.066776	0.07873	FALSE	FALSE	FALSE	0.036706	0.6352	953873	TRUE	reported	textfile	0.00399449	455314	71892471	16	4.1e-08	ukb-b-589	TRUE	textfile	2	TRUE	5.99e-05	30.1108
rs4833095	C	T	C	T	0.0251105	0.040294	0.206945	0.1897	FALSE	FALSE	FALSE	0.024933	0.1061	953873	TRUE	reported	textfile	0.00240554	455314	38799710	4	1.7e-25	ukb-b-589	TRUE	textfile	2	TRUE	0.000206966	108.965
rs56077944	T	C	T	C	-0.0177183	0.0015578	0.073578	0.07376	FALSE	FALSE	FALSE	0.036271	0.9657	953873	TRUE	reported	textfile	0.00379428	455314	42865406	18	3e-06	ukb-b-589	TRUE	textfile	2	TRUE	4.28e-05	21.8065
rs56084453	G	A	G	A	0.014935	-0.033663	0.209746	0.212	FALSE	FALSE	FALSE	0.022748	0.1389	953873	TRUE	reported	textfile	0.00241164	455314	44762830	3	5.9e-10	ukb-b-589	TRUE	textfile	2	TRUE	7.39e-05	38.3518
rs5768182	G	A	G	A	0.00990813	0.029204	0.312829	0.3017	FALSE	FALSE	FALSE	0.020352	0.1513	953873	TRUE	reported	textfile	0.00213532	455314	48325911	22	3.5e-06	ukb-b-589	TRUE	textfile	2	TRUE	4.22e-05	21.5307
rs57900082	G	A	G	A	0.01233	-0.04278	0.172901	0.1742	FALSE	FALSE	FALSE	0.027511	0.1199	953873	TRUE	reported	textfile	0.0026103	455314	11679101	16	2.3e-06	ukb-b-589	TRUE	textfile	2	TRUE	4.35e-05	22.3123
rs58157605	A	G	A	G	0.032989	-0.074862	0.020001	0.01897	FALSE	FALSE	FALSE	0.065477	0.2529	953873	TRUE	reported	textfile	0.00708053	455314	112273497	6	3.2e-06	ukb-b-589	TRUE	textfile	2	TRUE	4.27e-05	21.7073
rs60304336	T	G	T	G	0.0279318	-0.026713	0.040906	0.03502	FALSE	FALSE	FALSE	0.053194	0.6155	953873	TRUE	reported	textfile	0.00502954	455314	22794150	19	2.8e-08	ukb-b-589	TRUE	textfile	2	TRUE	6.12e-05	30.8419
rs6071089	T	C	T	C	-0.00898692	0.012801	0.507771	0.4955	FALSE	FALSE	FALSE	0.020287	0.528	953873	TRUE	reported	textfile	0.00196656	455314	35183699	20	4.9e-06	ukb-b-589	TRUE	textfile	2	TRUE	4.04e-05	20.8837
rs61620752	G	T	G	T	0.0160687	0.029181	0.148343	0.162	FALSE	FALSE	FALSE	0.02933	0.3198	953873	TRUE	reported	textfile	0.00276719	455314	127488751	8	6.4e-09	ukb-b-589	TRUE	textfile	2	TRUE	6.52e-05	33.7197
rs61882742	C	A	C	A	-0.0106526	0.019946	0.305778	0.2922	FALSE	FALSE	FALSE	0.020948	0.341	953873	TRUE	reported	textfile	0.00213672	455314	18286402	11	6.2e-07	ukb-b-589	TRUE	textfile	2	TRUE	4.82e-05	24.8551
rs62024305	A	T	A	T	-0.0364871	0.045735	0.019139	0.02479	FALSE	TRUE	FALSE	0.071208	0.5207	953873	TRUE	reported	textfile	0.00731178	455314	88893848	15	6e-07	ukb-b-589	TRUE	textfile	2	TRUE	5e-05	24.9019
rs62111201	A	T	A	T	-0.0136231	0.0067798	0.153313	0.1323	FALSE	TRUE	FALSE	0.029251	0.8167	953873	TRUE	reported	textfile	0.00273507	455314	13497870	19	6.3e-07	ukb-b-589	TRUE	textfile	2	TRUE	4.82e-05	24.8093
rs62118471	C	T	C	T	0.0294602	-0.02339	0.02741	0.03044	FALSE	FALSE	FALSE	0.069246	0.7355	953873	TRUE	reported	textfile	0.00641459	455314	45691049	19	4.4e-06	ukb-b-589	TRUE	textfile	2	TRUE	4.63e-05	21.0928
rs62299683	G	A	G	A	-0.0141059	0.051606	0.152876	0.1743	FALSE	FALSE	FALSE	0.027999	0.06531	953873	TRUE	reported	textfile	0.00281059	455314	17006783	4	5.2e-07	ukb-b-589	TRUE	textfile	2	TRUE	5.15e-05	25.1887
rs62370429	C	T	C	T	-0.0261606	-0.044148	0.05775	0.06066	FALSE	FALSE	FALSE	0.044252	0.3185	953873	TRUE	reported	textfile	0.0043481	455314	101484521	5	1.8e-09	ukb-b-589	TRUE	textfile	2	TRUE	7.45e-05	36.199
rs62521107	T	C	T	C	-0.034425	0.024953	0.020286	0.01617	FALSE	FALSE	FALSE	0.075715	0.7417	953873	TRUE	reported	textfile	0.00714805	455314	118851954	8	1.5e-06	ukb-b-589	TRUE	textfile	2	TRUE	4.71e-05	23.1938
rs6447363	A	G	A	G	0.0103074	-0.012614	0.701765	0.7084	FALSE	FALSE	FALSE	0.020824	0.5447	953873	TRUE	reported	textfile	0.00214733	455314	44648797	4	1.6e-06	ukb-b-589	TRUE	textfile	2	TRUE	4.45e-05	23.041
rs6557711	A	G	A	G	0.00962138	0.020117	0.666731	0.6557	FALSE	FALSE	FALSE	0.019622	0.3053	953873	TRUE	reported	textfile	0.00209011	455314	23590795	8	4.2e-06	ukb-b-589	TRUE	textfile	2	TRUE	4.11e-05	21.1903
rs6793835	A	G	A	G	-0.0129858	-0.0050739	0.263796	0.2454	FALSE	FALSE	FALSE	0.023319	0.8278	953873	TRUE	reported	textfile	0.00223823	455314	135819934	3	6.6e-09	ukb-b-589	TRUE	textfile	2	TRUE	6.55e-05	33.6611
rs6852114	A	T	A	T	-0.0120012	0.00098958	0.178807	0.162	FALSE	TRUE	FALSE	0.02708	0.9708	953873	TRUE	reported	textfile	0.00256713	455314	6062117	4	2.9e-06	ukb-b-589	TRUE	textfile	2	TRUE	4.23e-05	21.8551
rs6925689	C	T	C	T	0.0106076	-0.013059	0.506686	0.4982	FALSE	FALSE	FALSE	0.018645	0.4837	953873	TRUE	reported	textfile	0.00196861	455314	126865884	6	7.1e-08	ukb-b-589	TRUE	textfile	2	TRUE	5.63e-05	29.0345
rs6954290	T	G	T	G	0.01011	0.018158	0.324277	0.3249	FALSE	FALSE	FALSE	0.019804	0.3592	953873	TRUE	reported	textfile	0.00210494	455314	92283098	7	1.6e-06	ukb-b-589	TRUE	textfile	2	TRUE	4.48e-05	23.0687
rs708986	A	C	A	C	-0.010593	-0.0019128	0.757661	0.7599	FALSE	FALSE	FALSE	0.02178	0.93	953873	TRUE	reported	textfile	0.00229287	455314	17128745	20	3.8e-06	ukb-b-589	TRUE	textfile	2	TRUE	4.12e-05	21.3442
rs7148769	T	C	T	C	-0.012845	-0.010675	0.216337	0.1895	FALSE	FALSE	FALSE	0.02401	0.6566	953873	TRUE	reported	textfile	0.00239447	455314	62359041	14	8.1e-08	ukb-b-589	TRUE	textfile	2	TRUE	5.59e-05	28.7773
rs7222234	A	T	A	T	-0.0214675	-0.0061664	0.06492	0.06778	FALSE	TRUE	FALSE	0.038249	0.8719	953873	TRUE	reported	textfile	0.00399575	455314	63375465	17	7.8e-08	ukb-b-589	TRUE	textfile	2	TRUE	5.6e-05	28.8647
rs72777076	G	A	G	A	-0.0160314	-0.018111	0.10102	0.09136	FALSE	FALSE	FALSE	0.031812	0.5691	953873	TRUE	reported	textfile	0.00329608	455314	91737048	5	1.2e-06	ukb-b-589	TRUE	textfile	2	TRUE	4.67e-05	23.6563
rs72795429	T	C	T	C	-0.0308883	0.011636	0.029915	0.03083	FALSE	FALSE	FALSE	0.057179	0.8387	953873	TRUE	reported	textfile	0.005774	455314	84606181	16	8.8e-08	ukb-b-589	TRUE	textfile	2	TRUE	5.54e-05	28.6177
rs72802307	T	A	T	A	0.0228063	-0.0045455	0.054934	0.04132	FALSE	TRUE	FALSE	0.049186	0.9264	953873	TRUE	reported	textfile	0.00437735	455314	75187771	16	1.9e-07	ukb-b-589	TRUE	textfile	2	TRUE	5.4e-05	27.1448
rs72813491	G	T	G	T	-0.0191525	0.022594	0.063384	0.06015	FALSE	FALSE	FALSE	0.042608	0.5959	953873	TRUE	reported	textfile	0.00407669	455314	79478949	10	2.6e-06	ukb-b-589	TRUE	textfile	2	TRUE	4.36e-05	22.0717
rs72835003	C	T	C	T	0.0281259	0.104	0.027279	0.03152	FALSE	FALSE	FALSE	0.065178	0.1106	953873	TRUE	reported	textfile	0.00604789	455314	4714471	17	3.3e-06	ukb-b-589	TRUE	textfile	2	TRUE	4.2e-05	21.6274
rs7313274	A	C	A	C	-0.00983519	-0.029033	0.358269	0.3697	FALSE	FALSE	FALSE	0.019563	0.1378	953873	TRUE	reported	textfile	0.00205089	455314	119464651	12	1.6e-06	ukb-b-589	TRUE	textfile	2	TRUE	4.45e-05	22.9975
rs7380478	T	C	T	C	0.00948552	-0.0004452	0.455583	0.4548	FALSE	FALSE	FALSE	0.020768	0.9829	953873	TRUE	reported	textfile	0.00196893	455314	180515268	5	1.5e-06	ukb-b-589	TRUE	textfile	2	TRUE	4.46e-05	23.2093
rs74247887	T	C	T	C	0.037132	0.017232	0.028721	0.02475	FALSE	FALSE	FALSE	0.064472	0.7893	953873	TRUE	reported	textfile	0.00588066	455314	26213103	15	2.7e-10	ukb-b-589	TRUE	textfile	2	TRUE	7.69e-05	39.8698
rs74315563	T	C	T	C	-0.0390064	0.023239	0.013745	0.01289	FALSE	FALSE	FALSE	0.093817	0.8044	953873	TRUE	reported	textfile	0.00850709	455314	45013998	2	4.5e-06	ukb-b-589	TRUE	textfile	2	TRUE	4.13e-05	21.0237
rs7440783	T	C	T	C	-0.00912108	0.016876	0.459145	0.4512	FALSE	FALSE	FALSE	0.020184	0.4031	953873	TRUE	reported	textfile	0.00197589	455314	165761712	4	3.9e-06	ukb-b-589	TRUE	textfile	2	TRUE	4.13e-05	21.3092
rs74444373	A	G	A	G	0.0201555	0.0094117	0.076705	0.059	FALSE	FALSE	FALSE	0.046927	0.841	953873	TRUE	reported	textfile	0.0037202	455314	5980759	5	6e-08	ukb-b-589	TRUE	textfile	2	TRUE	5.75e-05	29.3531
rs74805019	C	G	C	G	-0.0307133	-0.022555	0.033712	0.04155	FALSE	TRUE	FALSE	0.053848	0.6753	953873	TRUE	reported	textfile	0.00548224	455314	53081859	15	2.1e-08	ukb-b-589	TRUE	textfile	2	TRUE	6.15e-05	31.3861
rs74892223	G	A	G	A	0.0383558	-0.10763	0.017207	0.01356	FALSE	FALSE	FALSE	0.082273	0.1908	953873	TRUE	reported	textfile	0.00755822	455314	107295465	8	3.9e-07	ukb-b-589	TRUE	textfile	2	TRUE	4.98e-05	25.7527
rs74920406	T	C	T	C	-0.0248038	-0.013262	0.045334	0.04545	FALSE	FALSE	FALSE	0.046495	0.7755	953873	TRUE	reported	textfile	0.00471553	455314	109704525	1	1.4e-07	ukb-b-589	TRUE	textfile	2	TRUE	5.33e-05	27.6679
rs75076110	G	C	G	C	-0.0213671	-0.021937	0.052404	0.05774	FALSE	TRUE	FALSE	0.041896	0.6006	953873	TRUE	reported	textfile	0.00452456	455314	9623546	9	2.3e-06	ukb-b-589	TRUE	textfile	2	TRUE	4.53e-05	22.3017
rs75741864	A	T	A	T	-0.0495123	-0.0826	0.009908	0.01519	FALSE	TRUE	FALSE	0.083059	0.32	953873	TRUE	reported	textfile	0.0105554	455314	50649899	6	2.7e-06	ukb-b-589	TRUE	textfile	2	TRUE	4.81e-05	22.0027
rs75945249	C	T	C	T	-0.0385194	0.076441	0.01541	0.01925	FALSE	FALSE	FALSE	0.080683	0.3434	953873	TRUE	reported	textfile	0.00795972	455314	33385720	1	1.3e-06	ukb-b-589	TRUE	textfile	2	TRUE	4.5e-05	23.4187
rs76425335	A	G	A	G	-0.0239639	-0.023845	0.043332	0.04612	FALSE	FALSE	FALSE	0.044424	0.5914	953873	TRUE	reported	textfile	0.00494195	455314	3440346	20	1.2e-06	ukb-b-589	TRUE	textfile	2	TRUE	4.76e-05	23.5136
rs76557708	C	T	C	T	-0.0157459	-0.048265	0.096786	0.09235	FALSE	FALSE	FALSE	0.03794	0.2033	953873	TRUE	reported	textfile	0.00343172	455314	100483739	12	4.5e-06	ukb-b-589	TRUE	textfile	2	TRUE	4.33e-05	21.0529
rs76646807	T	C	T	C	-0.0259886	-0.067885	0.036028	0.04435	FALSE	FALSE	FALSE	0.048147	0.1585	953873	TRUE	reported	textfile	0.00532368	455314	39388190	18	1.1e-06	ukb-b-589	TRUE	textfile	2	TRUE	4.69e-05	23.831
rs76881430	G	T	G	T	-0.0249692	-0.021	0.03653	0.03444	FALSE	FALSE	FALSE	0.051771	0.685	953873	TRUE	reported	textfile	0.00523641	455314	3046271	3	1.9e-06	ukb-b-589	TRUE	textfile	2	TRUE	4.39e-05	22.7375
rs77056472	G	A	G	A	0.0234852	0.032047	0.045538	0.04293	FALSE	FALSE	FALSE	0.046184	0.4877	953873	TRUE	reported	textfile	0.00478063	455314	145107149	4	9e-07	ukb-b-589	TRUE	textfile	2	TRUE	4.79e-05	24.1334
rs77199539	T	C	T	C	-0.0247229	0.050839	0.034214	0.02299	FALSE	FALSE	FALSE	0.067251	0.4497	953873	TRUE	reported	textfile	0.00540417	455314	156461550	1	4.8e-06	ukb-b-589	TRUE	textfile	2	TRUE	4.04e-05	20.9286
rs77454912	T	C	T	C	0.0193895	-0.0065437	0.059128	0.04992	FALSE	FALSE	FALSE	0.044677	0.8836	953873	TRUE	reported	textfile	0.00420818	455314	5004271	9	4.1e-06	ukb-b-589	TRUE	textfile	2	TRUE	4.18e-05	21.2297
rs77743185	G	T	G	T	0.0525369	-0.051195	0.009486	0.007831	FALSE	FALSE	FALSE	0.10686	0.6319	953873	TRUE	reported	textfile	0.0104385	455314	69425891	8	4.8e-07	ukb-b-589	TRUE	textfile	2	TRUE	5.19e-05	25.331
rs77857236	C	A	C	A	0.0217473	-0.010432	0.04671	0.04404	FALSE	FALSE	FALSE	0.048733	0.8305	953873	TRUE	reported	textfile	0.00466192	455314	79820928	15	3.1e-06	ukb-b-589	TRUE	textfile	2	TRUE	4.21e-05	21.7611
rs77863898	T	C	T	C	-0.0204078	-0.052049	0.072798	0.07811	FALSE	FALSE	FALSE	0.043698	0.2336	953873	TRUE	reported	textfile	0.00407865	455314	2637201	10	5.6e-07	ukb-b-589	TRUE	textfile	2	TRUE	5.62e-05	25.0357
rs77932605	T	A	T	A	0.0239506	-0.036753	0.041921	0.03409	FALSE	TRUE	FALSE	0.048063	0.4445	953873	TRUE	reported	textfile	0.00493579	455314	98591217	12	1.2e-06	ukb-b-589	TRUE	textfile	2	TRUE	4.61e-05	23.5461
rs78267018	C	T	C	T	-0.0343202	-0.12303	0.017692	0.01287	FALSE	FALSE	FALSE	0.080571	0.1268	953873	TRUE	reported	textfile	0.00745656	455314	95878179	12	4.2e-06	ukb-b-589	TRUE	textfile	2	TRUE	4.09e-05	21.1847
rs78723881	G	T	G	T	0.0137969	0.0060775	0.129381	0.1568	FALSE	FALSE	FALSE	0.03086	0.8439	953873	TRUE	reported	textfile	0.0029745	455314	54630635	19	3.5e-06	ukb-b-589	TRUE	textfile	2	TRUE	4.29e-05	21.5147
rs78783963	A	T	A	T	-0.0268423	-0.069543	0.031107	0.03853	FALSE	TRUE	FALSE	0.050898	0.1718	953873	TRUE	reported	textfile	0.00584117	455314	114296145	3	4.3e-06	ukb-b-589	TRUE	textfile	2	TRUE	4.34e-05	21.1174
rs78794032	T	C	T	C	-0.0647383	-0.15896	0.005823	0.01104	FALSE	FALSE	FALSE	0.11214	0.1563	953873	TRUE	reported	textfile	0.0133709	455314	21449789	14	1.3e-06	ukb-b-589	TRUE	textfile	2	TRUE	4.85e-05	23.4424
rs79056516	G	A	G	A	-0.0313185	-0.057621	0.026989	0.01915	FALSE	FALSE	FALSE	0.073403	0.4325	953873	TRUE	reported	textfile	0.00631519	455314	19179352	5	7.1e-07	ukb-b-589	TRUE	textfile	2	TRUE	5.15e-05	24.594
rs79141939	A	G	A	G	-0.0166046	0.048879	0.10022	0.09506	FALSE	FALSE	FALSE	0.032146	0.1284	953873	TRUE	reported	textfile	0.00334878	455314	15003709	1	7.1e-07	ukb-b-589	TRUE	textfile	2	TRUE	4.97e-05	24.5858
rs7926943	T	C	T	C	0.0109082	0.00049846	0.729352	0.7307	FALSE	FALSE	FALSE	0.024619	0.9838	953873	TRUE	reported	textfile	0.00222981	455314	59041725	11	1e-06	ukb-b-589	TRUE	textfile	2	TRUE	4.7e-05	23.9315
rs79515662	A	G	A	G	0.0459526	-0.0054799	0.01216	0.009994	FALSE	FALSE	FALSE	0.096642	0.9548	953873	TRUE	reported	textfile	0.00896748	455314	86149757	16	3e-07	ukb-b-589	TRUE	textfile	2	TRUE	5.07e-05	26.2591
rs80055518	C	A	C	A	0.0356981	-0.023054	0.017792	0.03191	FALSE	FALSE	FALSE	0.056579	0.6837	953873	TRUE	reported	textfile	0.00752627	455314	24905504	7	2.1e-06	ukb-b-589	TRUE	textfile	2	TRUE	4.45e-05	22.4973
rs80184318	A	G	A	G	0.0407096	0.075715	0.01799	0.01076	FALSE	FALSE	FALSE	0.11072	0.4941	953873	TRUE	reported	textfile	0.00863699	455314	80308055	12	2.4e-06	ukb-b-589	TRUE	textfile	2	TRUE	5.86e-05	22.2162
rs8132764	A	T	A	T	-0.0235645	-0.087614	0.045569	0.03658	FALSE	TRUE	FALSE	0.058671	0.1354	953873	TRUE	reported	textfile	0.00491884	455314	44739904	21	1.7e-06	ukb-b-589	TRUE	textfile	2	TRUE	4.83e-05	22.9504
rs9410480	G	C	G	C	-0.0120357	-0.012426	0.244233	0.2325	FALSE	TRUE	FALSE	0.022066	0.5733	953873	TRUE	reported	textfile	0.00228714	455314	92035561	9	1.4e-07	ukb-b-589	TRUE	textfile	2	TRUE	5.35e-05	27.6922
rs9510651	C	T	C	T	-0.0215605	-0.038998	0.048778	0.03726	FALSE	FALSE	FALSE	0.052907	0.4611	953873	TRUE	reported	textfile	0.00464737	455314	23821990	13	3.5e-06	ukb-b-589	TRUE	textfile	2	TRUE	4.31e-05	21.523
rs9529552	G	A	G	A	-0.0248912	0.014157	0.049432	0.05993	FALSE	FALSE	FALSE	0.041505	0.733	953873	TRUE	reported	textfile	0.00458235	455314	69814820	13	5.6e-08	ukb-b-589	TRUE	textfile	2	TRUE	5.82e-05	29.5063
rs9640029	T	C	T	C	-0.0138024	0.0044456	0.478233	0.4715	FALSE	FALSE	FALSE	0.020027	0.8243	953873	TRUE	reported	textfile	0.00197383	455314	6685123	7	2.7e-12	ukb-b-589	TRUE	textfile	2	TRUE	9.51e-05	48.8978
rs9655078	T	G	T	G	0.00932548	0.019116	0.465697	0.4537	FALSE	FALSE	FALSE	0.018698	0.3066	953873	TRUE	reported	textfile	0.00197495	455314	10836188	7	2.3e-06	ukb-b-589	TRUE	textfile	2	TRUE	4.33e-05	22.2962
rs978504	C	T	C	T	-0.0246429	-0.072101	0.035559	0.03722	FALSE	FALSE	FALSE	0.05437	0.1848	953873	TRUE	reported	textfile	0.00537305	455314	189550700	4	4.5e-06	ukb-b-589	TRUE	textfile	2	TRUE	4.17e-05	21.035
rs9792187	T	C	T	C	0.0153661	0.0083778	0.129179	0.1334	FALSE	FALSE	FALSE	0.02731	0.759	953873	TRUE	reported	textfile	0.00294228	455314	60553075	8	1.8e-07	ukb-b-589	TRUE	textfile	2	TRUE	5.31e-05	27.2747
rs9890345	C	T	C	T	0.0138617	0.024613	0.143046	0.1472	FALSE	FALSE	FALSE	0.028735	0.3917	953873	TRUE	reported	textfile	0.00281363	455314	16300655	17	8.4e-07	ukb-b-589	TRUE	textfile	2	TRUE	4.71e-05	24.2716

## Sheet: Table S8
Instrumental Variables Information for PM2.5-FEV1
SNP	effect_allele.exposure	other_allele.exposure	effect_allele.outcome	other_allele.outcome	beta.exposure	beta.outcome	eaf.exposure	eaf.outcome	remove	palindromic	ambiguous	se.outcome	pval.outcome	samplesize.outcome	mr_keep.outcome	pval_origin.outcome	data_source.outcome	se.exposure	samplesize.exposure	pos.exposure	chr.exposure	pval.exposure	id.exposure	mr_keep.exposure	data_source.exposure	action	mr_keep	R2	F
rs10961167	A	G	A	G	-0.0193433	-0.0042	0.085011	0.0836	FALSE	FALSE	FALSE	0.0044	0.344	400102	TRUE	reported	textfile	0.00406633	423796	13603291	9	2e-06	ukb-b-10817	TRUE	textfile	2	TRUE	5.82e-05	22.6285
rs114708313	T	A	T	A	0.024558	0.0006	0.06585	0.0656	FALSE	TRUE	FALSE	0.0049	0.896	400102	TRUE	reported	textfile	0.00447797	423796	31329004	6	4.2e-08	ukb-b-10817	TRUE	textfile	2	TRUE	7.42e-05	30.0762
rs11610713	T	A	T	A	0.0379698	-0.0077	0.018654	0.0192	FALSE	TRUE	FALSE	0.0087	0.3787	400102	TRUE	reported	textfile	0.00806561	423796	107938815	12	2.5e-06	ukb-b-10817	TRUE	textfile	2	TRUE	5.28e-05	22.1617
rs116925111	G	T	G	T	0.0533208	-0.0042	0.010465	0.0108	FALSE	FALSE	FALSE	0.0117	0.7165	400102	TRUE	reported	textfile	0.0108609	423796	93266536	8	9.1e-07	ukb-b-10817	TRUE	textfile	2	TRUE	5.89e-05	24.1025
rs117878224	G	A	G	A	-0.0480395	-0.0087	0.011699	0.0116	FALSE	FALSE	FALSE	0.0111	0.434	400102	TRUE	reported	textfile	0.0100662	423796	18475815	22	1.8e-06	ukb-b-10817	TRUE	textfile	2	TRUE	5.34e-05	22.7754
rs12133063	A	C	A	C	0.0104397	-0.0048	0.347049	0.3513	FALSE	FALSE	FALSE	0.0025	0.05304	400102	TRUE	reported	textfile	0.00226473	423796	91214714	1	4e-06	ukb-b-10817	TRUE	textfile	2	TRUE	4.94e-05	21.2492
rs12812511	G	A	G	A	0.0111409	0.0015	0.287274	0.2878	FALSE	FALSE	FALSE	0.0026	0.5613	400102	TRUE	reported	textfile	0.00239094	423796	62341242	12	3.2e-06	ukb-b-10817	TRUE	textfile	2	TRUE	5.08e-05	21.7122
rs13035717	T	A	T	A	-0.0130553	0.0033	0.172585	0.1776	FALSE	TRUE	FALSE	0.0031	0.2859	400102	TRUE	reported	textfile	0.00284989	423796	181688436	2	4.6e-06	ukb-b-10817	TRUE	textfile	2	TRUE	4.87e-05	20.9854
rs1318845	C	T	C	T	-0.0139685	-0.002	0.201776	0.2	FALSE	FALSE	FALSE	0.0029	0.4897	400102	TRUE	reported	textfile	0.0026994	423796	153001662	4	2.3e-07	ukb-b-10817	TRUE	textfile	2	TRUE	6.29e-05	26.7772
rs13429081	T	A	T	A	0.0136465	-0.0009	0.185096	0.1864	FALSE	TRUE	FALSE	0.003	0.753	400102	TRUE	reported	textfile	0.00277736	423796	185963522	2	8.9e-07	ukb-b-10817	TRUE	textfile	2	TRUE	5.62e-05	24.1423
rs1372504	A	G	A	G	0.0122914	-0.0045	0.374311	0.372	FALSE	FALSE	FALSE	0.0024	0.06284	400102	TRUE	reported	textfile	0.00221931	423796	103749428	5	3.1e-08	ukb-b-10817	TRUE	textfile	2	TRUE	7.08e-05	30.6737
rs1537371	A	C	A	C	0.0123705	0.0014	0.500143	0.4973	FALSE	FALSE	FALSE	0.0023	0.5409	400102	TRUE	reported	textfile	0.00214859	423796	22099568	9	8.5e-09	ukb-b-10817	TRUE	textfile	2	TRUE	7.65e-05	33.1488
rs16957755	C	T	C	T	0.0216856	-0.0014	0.064265	0.0641	FALSE	FALSE	FALSE	0.0048	0.7641	400102	TRUE	reported	textfile	0.00438434	423796	82610053	16	7.6e-07	ukb-b-10817	TRUE	textfile	2	TRUE	5.66e-05	24.4644
rs17070492	G	C	G	C	0.0168879	0.0027	0.099531	0.0983	FALSE	TRUE	FALSE	0.0039	0.4864	400102	TRUE	reported	textfile	0.00361675	423796	2420855	8	3e-06	ukb-b-10817	TRUE	textfile	2	TRUE	5.11e-05	21.8029
rs17103928	A	C	A	C	-0.0139275	0.002	0.151277	0.149	FALSE	FALSE	FALSE	0.0033	0.5472	400102	TRUE	reported	textfile	0.00300906	423796	76507299	14	3.7e-06	ukb-b-10817	TRUE	textfile	2	TRUE	4.98e-05	21.4232
rs17183854	G	T	G	T	-0.0434289	0.0013	0.013488	0.0142	FALSE	FALSE	FALSE	0.0101	0.8997	400102	TRUE	reported	textfile	0.00942022	423796	3100049	18	4e-06	ukb-b-10817	TRUE	textfile	2	TRUE	5.02e-05	21.2538
rs17657881	C	T	C	T	-0.0371072	-0.0087	0.018141	0.018	FALSE	FALSE	FALSE	0.0088	0.318	400102	TRUE	reported	textfile	0.00804635	423796	17757841	7	4e-06	ukb-b-10817	TRUE	textfile	2	TRUE	4.91e-05	21.2676
rs2141531	G	T	G	T	-0.0114166	-0.0009	0.298539	0.2957	FALSE	FALSE	FALSE	0.0025	0.7259	400102	TRUE	reported	textfile	0.00235647	423796	9253413	7	1.3e-06	ukb-b-10817	TRUE	textfile	2	TRUE	5.46e-05	23.472
rs2292156	T	G	T	G	0.0146809	-0.0029	0.167529	0.1674	FALSE	FALSE	FALSE	0.0031	0.3431	400102	TRUE	reported	textfile	0.0028777	423796	49765133	16	3.4e-07	ukb-b-10817	TRUE	textfile	2	TRUE	6.01e-05	26.0264
rs27152	T	C	T	C	-0.0107288	-0.0035	0.665119	0.6619	FALSE	FALSE	FALSE	0.0025	0.1599	400102	TRUE	reported	textfile	0.00230502	423796	153734582	5	3.2e-06	ukb-b-10817	TRUE	textfile	2	TRUE	5.13e-05	21.6647
rs4854523	G	A	G	A	0.0134447	0	0.171589	0.1715	FALSE	FALSE	FALSE	0.0032	0.9875	400102	TRUE	reported	textfile	0.0028931	423796	69051853	2	3.4e-06	ukb-b-10817	TRUE	textfile	2	TRUE	5.14e-05	21.5961
rs487230	G	A	G	A	-0.0116357	0.0021	0.759827	0.7597	FALSE	FALSE	FALSE	0.0027	0.4429	400102	TRUE	reported	textfile	0.00251245	423796	55541174	1	3.6e-06	ukb-b-10817	TRUE	textfile	2	TRUE	4.94e-05	21.4482
rs58824859	C	A	C	A	0.0120084	-0.0003	0.364496	0.3666	FALSE	FALSE	FALSE	0.0025	0.8974	400102	TRUE	reported	textfile	0.00230502	423796	137976541	5	1.9e-07	ukb-b-10817	TRUE	textfile	2	TRUE	6.68e-05	27.1407
rs6134106	A	C	A	C	0.0544302	-0.0194	0.008242	0.0104	FALSE	FALSE	FALSE	0.0121	0.11	400102	TRUE	reported	textfile	0.011897	423796	11007208	20	4.8e-06	ukb-b-10817	TRUE	textfile	2	TRUE	4.84e-05	20.9317
rs62119705	T	C	T	C	0.0111347	-0.0031	0.657728	0.6548	FALSE	FALSE	FALSE	0.0025	0.2147	400102	TRUE	reported	textfile	0.00226543	423796	2279746	19	8.9e-07	ukb-b-10817	TRUE	textfile	2	TRUE	5.58e-05	24.1577
rs62180462	A	G	A	G	-0.0351148	0.0117	0.021377	0.0217	FALSE	FALSE	FALSE	0.0083	0.1597	400102	TRUE	reported	textfile	0.00762753	423796	200815608	2	4.2e-06	ukb-b-10817	TRUE	textfile	2	TRUE	5.16e-05	21.194
rs62368672	C	T	C	T	-0.0181174	0.0044	0.082788	0.0822	FALSE	FALSE	FALSE	0.0043	0.3027	400102	TRUE	reported	textfile	0.00392946	423796	80861930	5	4e-06	ukb-b-10817	TRUE	textfile	2	TRUE	4.98e-05	21.2582
rs6432776	C	T	C	T	0.0114362	-0.0033	0.71603	0.7171	FALSE	FALSE	FALSE	0.0026	0.2074	400102	TRUE	reported	textfile	0.00238615	423796	164785611	2	1.6e-06	ukb-b-10817	TRUE	textfile	2	TRUE	5.32e-05	22.9704
rs6547952	G	T	G	T	-0.0110872	-0.0018	0.645782	0.6424	FALSE	FALSE	FALSE	0.0025	0.4643	400102	TRUE	reported	textfile	0.00228323	423796	22045642	2	1.2e-06	ukb-b-10817	TRUE	textfile	2	TRUE	5.62e-05	23.58
rs6960011	G	A	G	A	-0.0105236	0.0044	0.339919	0.3422	FALSE	FALSE	FALSE	0.0025	0.07299	400102	TRUE	reported	textfile	0.00227496	423796	90302199	7	3.7e-06	ukb-b-10817	TRUE	textfile	2	TRUE	4.97e-05	21.3984
rs718059	A	G	A	G	-0.0135133	-0.0037	0.166699	0.167	FALSE	FALSE	FALSE	0.0032	0.2497	400102	TRUE	reported	textfile	0.00294347	423796	34234984	14	4.4e-06	ukb-b-10817	TRUE	textfile	2	TRUE	5.07e-05	21.0767
rs72642437	T	C	T	C	0.113396	-0.0135	0.003862	0.0131	FALSE	FALSE	FALSE	0.0169	0.4266	400102	TRUE	reported	textfile	0.019135	423796	45920421	18	3.1e-09	ukb-b-10817	TRUE	textfile	2	TRUE	9.89e-05	35.1187
rs72655898	G	A	G	A	-0.0113177	0.0012	0.286053	0.2872	FALSE	FALSE	FALSE	0.0026	0.6472	400102	TRUE	reported	textfile	0.00239801	423796	112082676	13	2.4e-06	ukb-b-10817	TRUE	textfile	2	TRUE	5.23e-05	22.2748
rs72700006	C	T	C	T	0.02003	-0.0041	0.074366	0.0756	FALSE	FALSE	FALSE	0.0047	0.3797	400102	TRUE	reported	textfile	0.00424579	423796	104709808	14	2.4e-06	ukb-b-10817	TRUE	textfile	2	TRUE	5.52e-05	22.2559
rs72808024	C	A	C	A	-0.0160909	0.0005	0.149235	0.149	FALSE	FALSE	FALSE	0.0033	0.8828	400102	TRUE	reported	textfile	0.00302016	423796	164479164	5	9.9e-08	ukb-b-10817	TRUE	textfile	2	TRUE	6.57e-05	28.3858
rs7514956	C	A	C	A	-0.0129805	0.0009	0.186948	0.1878	FALSE	FALSE	FALSE	0.003	0.7584	400102	TRUE	reported	textfile	0.00276012	423796	74019696	1	2.6e-06	ukb-b-10817	TRUE	textfile	2	TRUE	5.12e-05	22.117
rs7573056	C	A	C	A	-0.0114094	0.0048	0.441655	0.4377	FALSE	FALSE	FALSE	0.0024	0.04281	400102	TRUE	reported	textfile	0.00217008	423796	58229428	2	1.5e-07	ukb-b-10817	TRUE	textfile	2	TRUE	6.42e-05	27.6423
rs77205736	T	C	T	C	0.0135219	0.0034	0.273909	0.2725	FALSE	FALSE	FALSE	0.0026	0.1974	400102	TRUE	reported	textfile	0.00241312	423796	10153460	8	2.1e-08	ukb-b-10817	TRUE	textfile	2	TRUE	7.27e-05	31.3991
rs77255816	T	C	T	C	0.0313937	-0.0097	0.036507	0.0362	FALSE	FALSE	FALSE	0.0062	0.119	400102	TRUE	reported	textfile	0.00572778	423796	20833602	6	4.2e-08	ukb-b-10817	TRUE	textfile	2	TRUE	6.93e-05	30.0409
rs7776279	A	G	A	G	0.0109471	0.0022	0.71427	0.7162	FALSE	FALSE	FALSE	0.0026	0.4058	400102	TRUE	reported	textfile	0.00238522	423796	163999770	6	4.4e-06	ukb-b-10817	TRUE	textfile	2	TRUE	4.89e-05	21.064
rs78230389	G	A	G	A	-0.0467891	0.0116	0.013105	0.013	FALSE	FALSE	FALSE	0.0105	0.2701	400102	TRUE	reported	textfile	0.00948467	423796	35010055	8	8.1e-07	ukb-b-10817	TRUE	textfile	2	TRUE	5.66e-05	24.3358
rs78467598	G	C	G	C	-0.0380022	-0.0016	0.023215	0.0234	FALSE	TRUE	FALSE	0.0083	0.8516	400102	TRUE	reported	textfile	0.00768566	423796	24141160	14	7.6e-07	ukb-b-10817	TRUE	textfile	2	TRUE	6.55e-05	24.4487
rs78546077	C	T	C	T	-0.0317179	0.0065	0.026758	0.0266	FALSE	FALSE	FALSE	0.0076	0.3903	400102	TRUE	reported	textfile	0.00692319	423796	48642432	10	4.6e-06	ukb-b-10817	TRUE	textfile	2	TRUE	5.24e-05	20.9892
rs80123875	T	G	T	G	-0.0187398	-0.0008	0.092425	0.0932	FALSE	FALSE	FALSE	0.0042	0.8474	400102	TRUE	reported	textfile	0.00386726	423796	148486829	3	1.3e-06	ukb-b-10817	TRUE	textfile	2	TRUE	5.89e-05	23.4814
rs9644485	C	T	C	T	0.00986771	0.0039	0.478622	0.4792	FALSE	FALSE	FALSE	0.0023	0.09575	400102	TRUE	reported	textfile	0.00215925	423796	138230163	8	4.9e-06	ukb-b-10817	TRUE	textfile	2	TRUE	4.86e-05	20.8846
rs987204	A	G	A	G	0.0102987	-0.0031	0.437758	0.4375	FALSE	FALSE	FALSE	0.0024	0.19	400102	TRUE	reported	textfile	0.00216741	423796	94242461	3	2e-06	ukb-b-10817	TRUE	textfile	2	TRUE	5.22e-05	22.5779

## Sheet: Table S9
Instrumental Variables Information for PM2.5-FEV1/FVC
SNP	effect_allele.exposure	other_allele.exposure	effect_allele.outcome	other_allele.outcome	beta.exposure	beta.outcome	eaf.exposure	eaf.outcome	remove	palindromic	ambiguous	se.outcome	pval.outcome	samplesize.outcome	mr_keep.outcome	pval_origin.outcome	data_source.outcome	se.exposure	samplesize.exposure	pos.exposure	chr.exposure	pval.exposure	id.exposure	mr_keep.exposure	data_source.exposure	action	mr_keep	R2	F
rs10961167	A	G	A	G	-0.0193433	0.0071	0.085011	0.0836	FALSE	FALSE	FALSE	0.0045	0.119	400102	TRUE	reported	textfile	0.00406633	423796	13603291	9	2e-06	ukb-b-10817	TRUE	textfile	2	TRUE	5.82079e-05	22.6285
rs11042316	A	G	A	G	-0.0130416	-0.001	0.257614	0.256	FALSE	FALSE	FALSE	0.0028	0.725	400102	TRUE	reported	textfile	0.00249815	423796	2051631	11	1.8e-07	ukb-b-10817	TRUE	textfile	2	TRUE	6.50565e-05	27.2537
rs11610713	T	A	T	A	0.0379698	0.0007	0.018654	0.019	FALSE	TRUE	FALSE	0.0089	0.935	400102	TRUE	reported	textfile	0.00806561	423796	107938815	12	2.5e-06	ukb-b-10817	TRUE	textfile	2	TRUE	5.27838e-05	22.1617
rs116925111	G	T	G	T	0.0533208	-0.0166	0.010465	0.011	FALSE	FALSE	FALSE	0.0119	0.162	400102	TRUE	reported	textfile	0.0108609	423796	93266536	8	9.1e-07	ukb-b-10817	TRUE	textfile	2	TRUE	5.88835e-05	24.1025
rs117878224	G	A	G	A	-0.0480395	-0.0016	0.011699	0.012	FALSE	FALSE	FALSE	0.0113	0.89	400102	TRUE	reported	textfile	0.0100662	423796	18475815	22	1.8e-06	ukb-b-10817	TRUE	textfile	2	TRUE	5.3366e-05	22.7754
rs1182891	T	G	T	G	0.0127384	0.0027	0.187616	0.186	FALSE	FALSE	FALSE	0.0031	0.384	400102	TRUE	reported	textfile	0.0027732	423796	75245569	7	4.4e-06	ukb-b-10817	TRUE	textfile	2	TRUE	4.94642e-05	21.0993
rs11855821	A	G	A	G	-0.0126249	-0.0016	0.283075	0.281	FALSE	FALSE	FALSE	0.0027	0.555	400102	TRUE	reported	textfile	0.00243151	423796	78008843	15	2.1e-07	ukb-b-10817	TRUE	textfile	2	TRUE	6.46936e-05	26.959
rs12133063	A	C	A	C	0.0104397	0.0018	0.347049	0.351	FALSE	FALSE	FALSE	0.0025	0.466	400102	TRUE	reported	textfile	0.00226473	423796	91214714	1	4e-06	ukb-b-10817	TRUE	textfile	2	TRUE	4.93944e-05	21.2492
rs12203592	T	C	T	C	0.0216661	-0.0025	0.212894	0.215	FALSE	FALSE	FALSE	0.0029	0.394	400102	TRUE	reported	textfile	0.00259111	423796	396321	6	6.2e-17	ukb-b-10817	TRUE	textfile	2	TRUE	0.000157322	69.9181
rs12812511	G	A	G	A	0.0111409	-0.0042	0.287274	0.288	FALSE	FALSE	FALSE	0.0027	0.117	400102	TRUE	reported	textfile	0.00239094	423796	62341242	12	3.2e-06	ukb-b-10817	TRUE	textfile	2	TRUE	5.08264e-05	21.7122
rs13035717	T	A	T	A	-0.0130553	-0.0003	0.172585	0.178	FALSE	TRUE	FALSE	0.0031	0.936	400102	TRUE	reported	textfile	0.00284989	423796	181688436	2	4.6e-06	ukb-b-10817	TRUE	textfile	2	TRUE	4.86777e-05	20.9854
rs1318845	C	T	C	T	-0.0139685	-0.0046	0.201776	0.2	FALSE	FALSE	FALSE	0.003	0.127	400102	TRUE	reported	textfile	0.0026994	423796	153001662	4	2.3e-07	ukb-b-10817	TRUE	textfile	2	TRUE	6.28527e-05	26.7772
rs13429081	T	A	T	A	0.0136465	0.0007	0.185096	0.186	FALSE	TRUE	FALSE	0.0031	0.809	400102	TRUE	reported	textfile	0.00277736	423796	185963522	2	8.9e-07	ukb-b-10817	TRUE	textfile	2	TRUE	5.61793e-05	24.1423
rs1372504	A	G	A	G	0.0122914	0.0002	0.374311	0.372	FALSE	FALSE	FALSE	0.0025	0.944	400102	TRUE	reported	textfile	0.00221931	423796	103749428	5	3.1e-08	ukb-b-10817	TRUE	textfile	2	TRUE	7.07659e-05	30.6737
rs1537371	A	C	A	C	0.0123705	0.0014	0.500143	0.497	FALSE	FALSE	FALSE	0.0024	0.549	400102	TRUE	reported	textfile	0.00214859	423796	22099568	9	8.5e-09	ukb-b-10817	TRUE	textfile	2	TRUE	7.65146e-05	33.1488
rs16957755	C	T	C	T	0.0216856	0.0029	0.064265	0.064	FALSE	FALSE	FALSE	0.0049	0.556	400102	TRUE	reported	textfile	0.00438434	423796	82610053	16	7.6e-07	ukb-b-10817	TRUE	textfile	2	TRUE	5.65588e-05	24.4644
rs17070492	G	C	G	C	0.0168879	0.0002	0.099531	0.098	FALSE	TRUE	FALSE	0.004	0.969	400102	TRUE	reported	textfile	0.00361675	423796	2420855	8	3e-06	ukb-b-10817	TRUE	textfile	2	TRUE	5.11221e-05	21.8029
rs17103928	A	C	A	C	-0.0139275	0.0008	0.151277	0.149	FALSE	FALSE	FALSE	0.0034	0.815	400102	TRUE	reported	textfile	0.00300906	423796	76507299	14	3.7e-06	ukb-b-10817	TRUE	textfile	2	TRUE	4.98098e-05	21.4232
rs17183854	G	T	G	T	-0.0434289	-0.0067	0.013488	0.014	FALSE	FALSE	FALSE	0.0103	0.519	400102	TRUE	reported	textfile	0.00942022	423796	3100049	18	4e-06	ukb-b-10817	TRUE	textfile	2	TRUE	5.01924e-05	21.2538
rs17657881	C	T	C	T	-0.0371072	-0.005	0.018141	0.018	FALSE	FALSE	FALSE	0.0089	0.575	400102	TRUE	reported	textfile	0.00804635	423796	17757841	7	4e-06	ukb-b-10817	TRUE	textfile	2	TRUE	4.9052e-05	21.2676
rs2141531	G	T	G	T	-0.0114166	0.0008	0.298539	0.296	FALSE	FALSE	FALSE	0.0026	0.765	400102	TRUE	reported	textfile	0.00235647	423796	9253413	7	1.3e-06	ukb-b-10817	TRUE	textfile	2	TRUE	5.45894e-05	23.472
rs2292156	T	G	T	G	0.0146809	-0.0036	0.167529	0.167	FALSE	FALSE	FALSE	0.0032	0.257	400102	TRUE	reported	textfile	0.0028777	423796	49765133	16	3.4e-07	ukb-b-10817	TRUE	textfile	2	TRUE	6.01166e-05	26.0264
rs27152	T	C	T	C	-0.0107288	-0.0001	0.665119	0.662	FALSE	FALSE	FALSE	0.0025	0.955	400102	TRUE	reported	textfile	0.00230502	423796	153734582	5	3.2e-06	ukb-b-10817	TRUE	textfile	2	TRUE	5.12769e-05	21.6647
rs35703574	A	G	A	G	-0.0246758	0.0051	0.049304	0.0502	FALSE	FALSE	FALSE	0.006	0.393	400102	TRUE	reported	textfile	0.00534513	423796	61439682	11	3.9e-06	ukb-b-10817	TRUE	textfile	2	TRUE	5.70816e-05	21.3121
rs4854523	G	A	G	A	0.0134447	0	0.171589	0.171	FALSE	FALSE	FALSE	0.0032	0.994	400102	TRUE	reported	textfile	0.0028931	423796	69051853	2	3.4e-06	ukb-b-10817	TRUE	textfile	2	TRUE	5.13887e-05	21.5961
rs487230	G	A	G	A	-0.0116357	0.0008	0.759827	0.76	FALSE	FALSE	FALSE	0.0028	0.766	400102	TRUE	reported	textfile	0.00251245	423796	55541174	1	3.6e-06	ukb-b-10817	TRUE	textfile	2	TRUE	4.94144e-05	21.4482
rs6134106	A	C	A	C	0.0544302	0.0052	0.008242	0.0105	FALSE	FALSE	FALSE	0.0124	0.677	400102	TRUE	reported	textfile	0.011897	423796	11007208	20	4.8e-06	ukb-b-10817	TRUE	textfile	2	TRUE	4.84338e-05	20.9317
rs62119705	T	C	T	C	0.0111347	0	0.657728	0.655	FALSE	FALSE	FALSE	0.0025	0.989	400102	TRUE	reported	textfile	0.00226543	423796	2279746	19	8.9e-07	ukb-b-10817	TRUE	textfile	2	TRUE	5.58219e-05	24.1577
rs62180462	A	G	A	G	-0.0351148	0.0128	0.021377	0.0217	FALSE	FALSE	FALSE	0.0085	0.13	400102	TRUE	reported	textfile	0.00762753	423796	200815608	2	4.2e-06	ukb-b-10817	TRUE	textfile	2	TRUE	5.15908e-05	21.194
rs62368672	C	T	C	T	-0.0181174	0.0036	0.082788	0.082	FALSE	FALSE	FALSE	0.0044	0.408	400102	TRUE	reported	textfile	0.00392946	423796	80861930	5	4e-06	ukb-b-10817	TRUE	textfile	2	TRUE	4.98493e-05	21.2582
rs62484669	A	G	A	G	0.0178158	-0.0029	0.097718	0.0978	FALSE	FALSE	FALSE	0.004	0.474	400102	TRUE	reported	textfile	0.00362056	423796	104872861	7	8.6e-07	ukb-b-10817	TRUE	textfile	2	TRUE	5.59703e-05	24.2136
rs6432776	C	T	C	T	0.0114362	-0.0021	0.71603	0.717	FALSE	FALSE	FALSE	0.0026	0.435	400102	TRUE	reported	textfile	0.00238615	423796	164785611	2	1.6e-06	ukb-b-10817	TRUE	textfile	2	TRUE	5.3186e-05	22.9704
rs6547952	G	T	G	T	-0.0110872	0.0003	0.645782	0.642	FALSE	FALSE	FALSE	0.0025	0.918	400102	TRUE	reported	textfile	0.00228323	423796	22045642	2	1.2e-06	ukb-b-10817	TRUE	textfile	2	TRUE	5.62381e-05	23.58
rs718059	A	G	A	G	-0.0135133	-0.0037	0.166699	0.167	FALSE	FALSE	FALSE	0.0033	0.262	400102	TRUE	reported	textfile	0.00294347	423796	34234984	14	4.4e-06	ukb-b-10817	TRUE	textfile	2	TRUE	5.07327e-05	21.0767
rs72642437	T	C	T	C	0.113396	-0.0248	0.003862	0.0134	FALSE	FALSE	FALSE	0.0171	0.146	400102	TRUE	reported	textfile	0.019135	423796	45920421	18	3.1e-09	ukb-b-10817	TRUE	textfile	2	TRUE	9.89367e-05	35.1187
rs72655898	G	A	G	A	-0.0113177	-0.003	0.286053	0.287	FALSE	FALSE	FALSE	0.0027	0.259	400102	TRUE	reported	textfile	0.00239801	423796	112082676	13	2.4e-06	ukb-b-10817	TRUE	textfile	2	TRUE	5.23189e-05	22.2748
rs72700006	C	T	C	T	0.02003	-0.0051	0.074366	0.076	FALSE	FALSE	FALSE	0.0048	0.287	400102	TRUE	reported	textfile	0.00424579	423796	104709808	14	2.4e-06	ukb-b-10817	TRUE	textfile	2	TRUE	5.52339e-05	22.2559
rs72808024	C	A	C	A	-0.0160909	0.001	0.149235	0.149	FALSE	FALSE	FALSE	0.0034	0.762	400102	TRUE	reported	textfile	0.00302016	423796	164479164	5	9.9e-08	ukb-b-10817	TRUE	textfile	2	TRUE	6.57462e-05	28.3858
rs7514956	C	A	C	A	-0.0129805	-0.0008	0.186948	0.188	FALSE	FALSE	FALSE	0.0031	0.784	400102	TRUE	reported	textfile	0.00276012	423796	74019696	1	2.6e-06	ukb-b-10817	TRUE	textfile	2	TRUE	5.12215e-05	22.117
rs7573056	C	A	C	A	-0.0114094	-0.0007	0.441655	0.438	FALSE	FALSE	FALSE	0.0024	0.781	400102	TRUE	reported	textfile	0.00217008	423796	58229428	2	1.5e-07	ukb-b-10817	TRUE	textfile	2	TRUE	6.42009e-05	27.6423
rs77205736	T	C	T	C	0.0135219	0.0028	0.273909	0.272	FALSE	FALSE	FALSE	0.0027	0.285	400102	TRUE	reported	textfile	0.00241312	423796	10153460	8	2.1e-08	ukb-b-10817	TRUE	textfile	2	TRUE	7.27282e-05	31.3991
rs78230389	G	A	G	A	-0.0467891	0.0029	0.013105	0.013	FALSE	FALSE	FALSE	0.0108	0.79	400102	TRUE	reported	textfile	0.00948467	423796	35010055	8	8.1e-07	ukb-b-10817	TRUE	textfile	2	TRUE	5.66275e-05	24.3358
rs78467598	G	C	G	C	-0.0380022	0.0118	0.023215	0.023	FALSE	TRUE	FALSE	0.0085	0.164	400102	TRUE	reported	textfile	0.00768566	423796	24141160	14	7.6e-07	ukb-b-10817	TRUE	textfile	2	TRUE	6.54961e-05	24.4487
rs78539764	C	T	C	T	-0.0335181	0.008	0.027757	0.028	FALSE	FALSE	FALSE	0.0073	0.27	400102	TRUE	reported	textfile	0.0065901	423796	12490981	12	3.7e-07	ukb-b-10817	TRUE	textfile	2	TRUE	6.06368e-05	25.8687
rs78546077	C	T	C	T	-0.0317179	0.0157	0.026758	0.027	FALSE	FALSE	FALSE	0.0077	0.0416	400102	TRUE	reported	textfile	0.00692319	423796	48642432	10	4.6e-06	ukb-b-10817	TRUE	textfile	2	TRUE	5.23978e-05	20.9892
rs8614	A	C	A	C	0.0130804	-0.0001	0.182153	0.181	FALSE	FALSE	FALSE	0.0031	0.968	400102	TRUE	reported	textfile	0.00278984	423796	27588806	17	2.8e-06	ukb-b-10817	TRUE	textfile	2	TRUE	5.09777e-05	21.9828

## Sheet: Table S10
Instrumental Variables Information for PM2.5-FVC
SNP	effect_allele.exposure	other_allele.exposure	effect_allele.outcome	other_allele.outcome	beta.exposure	beta.outcome	eaf.exposure	eaf.outcome	remove	palindromic	ambiguous	se.outcome	pval.outcome	samplesize.outcome	mr_keep.outcome	pval_origin.outcome	data_source.outcome	se.exposure	samplesize.exposure	pos.exposure	chr.exposure	pval.exposure	id.exposure	mr_keep.exposure	data_source.exposure	action	mr_keep	R2	F
rs114708313	T	A	T	A	0.024558	0.0064	0.06585	0.066	FALSE	TRUE	FALSE	0.0049	0.198	400102	TRUE	reported	textfile	0.00447797	423796	31329004	6	4.2e-08	ukb-b-10817	TRUE	textfile	2	TRUE	7.41973e-05	30.0762
rs11610713	T	A	T	A	0.0379698	-0.0054	0.018654	0.019	FALSE	TRUE	FALSE	0.0088	0.534	400102	TRUE	reported	textfile	0.00806561	423796	107938815	12	2.5e-06	ukb-b-10817	TRUE	textfile	2	TRUE	5.27838e-05	22.1617
rs116925111	G	T	G	T	0.0533208	0.0005	0.010465	0.011	FALSE	FALSE	FALSE	0.0117	0.967	400102	TRUE	reported	textfile	0.0108609	423796	93266536	8	9.1e-07	ukb-b-10817	TRUE	textfile	2	TRUE	5.88835e-05	24.1025
rs117878224	G	A	G	A	-0.0480395	-0.0096	0.011699	0.012	FALSE	FALSE	FALSE	0.0111	0.39	400102	TRUE	reported	textfile	0.0100662	423796	18475815	22	1.8e-06	ukb-b-10817	TRUE	textfile	2	TRUE	5.3366e-05	22.7754
rs1182891	T	G	T	G	0.0127384	0.0034	0.187616	0.186	FALSE	FALSE	FALSE	0.0031	0.264	400102	TRUE	reported	textfile	0.0027732	423796	75245569	7	4.4e-06	ukb-b-10817	TRUE	textfile	2	TRUE	4.94642e-05	21.0993
rs12812511	G	A	G	A	0.0111409	0.003	0.287274	0.288	FALSE	FALSE	FALSE	0.0026	0.254	400102	TRUE	reported	textfile	0.00239094	423796	62341242	12	3.2e-06	ukb-b-10817	TRUE	textfile	2	TRUE	5.08264e-05	21.7122
rs13035717	T	A	T	A	-0.0130553	0.0042	0.172585	0.177	FALSE	TRUE	FALSE	0.0031	0.178	400102	TRUE	reported	textfile	0.00284989	423796	181688436	2	4.6e-06	ukb-b-10817	TRUE	textfile	2	TRUE	4.86777e-05	20.9854
rs1318845	C	T	C	T	-0.0139685	0.0007	0.201776	0.2	FALSE	FALSE	FALSE	0.003	0.804	400102	TRUE	reported	textfile	0.0026994	423796	153001662	4	2.3e-07	ukb-b-10817	TRUE	textfile	2	TRUE	6.28527e-05	26.7772
rs13429081	T	A	T	A	0.0136465	-0.0013	0.185096	0.186	FALSE	TRUE	FALSE	0.003	0.661	400102	TRUE	reported	textfile	0.00277736	423796	185963522	2	8.9e-07	ukb-b-10817	TRUE	textfile	2	TRUE	5.61793e-05	24.1423
rs1372504	A	G	A	G	0.0122914	-0.004	0.374311	0.372	FALSE	FALSE	FALSE	0.0024	0.101	400102	TRUE	reported	textfile	0.00221931	423796	103749428	5	3.1e-08	ukb-b-10817	TRUE	textfile	2	TRUE	7.07659e-05	30.6737
rs1537371	A	C	A	C	0.0123705	0.0002	0.500143	0.497	FALSE	FALSE	FALSE	0.0023	0.935	400102	TRUE	reported	textfile	0.00214859	423796	22099568	9	8.5e-09	ukb-b-10817	TRUE	textfile	2	TRUE	7.65146e-05	33.1488
rs16957755	C	T	C	T	0.0216856	-0.0029	0.064265	0.064	FALSE	FALSE	FALSE	0.0048	0.551	400102	TRUE	reported	textfile	0.00438434	423796	82610053	16	7.6e-07	ukb-b-10817	TRUE	textfile	2	TRUE	5.65588e-05	24.4644
rs17070492	G	C	G	C	0.0168879	0.0028	0.099531	0.098	FALSE	TRUE	FALSE	0.0039	0.481	400102	TRUE	reported	textfile	0.00361675	423796	2420855	8	3e-06	ukb-b-10817	TRUE	textfile	2	TRUE	5.11221e-05	21.8029
rs17103928	A	C	A	C	-0.0139275	0.0017	0.151277	0.149	FALSE	FALSE	FALSE	0.0033	0.614	400102	TRUE	reported	textfile	0.00300906	423796	76507299	14	3.7e-06	ukb-b-10817	TRUE	textfile	2	TRUE	4.98098e-05	21.4232
rs17183854	G	T	G	T	-0.0434289	0.0045	0.013488	0.014	FALSE	FALSE	FALSE	0.0102	0.657	400102	TRUE	reported	textfile	0.00942022	423796	3100049	18	4e-06	ukb-b-10817	TRUE	textfile	2	TRUE	5.01924e-05	21.2538
rs17657881	C	T	C	T	-0.0371072	-0.0061	0.018141	0.018	FALSE	FALSE	FALSE	0.0088	0.487	400102	TRUE	reported	textfile	0.00804635	423796	17757841	7	4e-06	ukb-b-10817	TRUE	textfile	2	TRUE	4.9052e-05	21.2676
rs2141531	G	T	G	T	-0.0114166	-0.0018	0.298539	0.296	FALSE	FALSE	FALSE	0.0026	0.486	400102	TRUE	reported	textfile	0.00235647	423796	9253413	7	1.3e-06	ukb-b-10817	TRUE	textfile	2	TRUE	5.45894e-05	23.472
rs2292156	T	G	T	G	0.0146809	-0.0018	0.167529	0.167	FALSE	FALSE	FALSE	0.0031	0.57	400102	TRUE	reported	textfile	0.0028777	423796	49765133	16	3.4e-07	ukb-b-10817	TRUE	textfile	2	TRUE	6.01166e-05	26.0264
rs27152	T	C	T	C	-0.0107288	-0.0034	0.665119	0.662	FALSE	FALSE	FALSE	0.0025	0.173	400102	TRUE	reported	textfile	0.00230502	423796	153734582	5	3.2e-06	ukb-b-10817	TRUE	textfile	2	TRUE	5.12769e-05	21.6647
rs4854523	G	A	G	A	0.0134447	0.0016	0.171589	0.171	FALSE	FALSE	FALSE	0.0032	0.615	400102	TRUE	reported	textfile	0.0028931	423796	69051853	2	3.4e-06	ukb-b-10817	TRUE	textfile	2	TRUE	5.13887e-05	21.5961
rs487230	G	A	G	A	-0.0116357	0.0018	0.759827	0.76	FALSE	FALSE	FALSE	0.0027	0.513	400102	TRUE	reported	textfile	0.00251245	423796	55541174	1	3.6e-06	ukb-b-10817	TRUE	textfile	2	TRUE	4.94144e-05	21.4482
rs56068671	T	G	T	G	-0.0181851	0.0062	0.083179	0.0858	FALSE	FALSE	FALSE	0.0042	0.144	400102	TRUE	reported	textfile	0.00392582	423796	50597378	6	3.6e-06	ukb-b-10817	TRUE	textfile	2	TRUE	5.04382e-05	21.4571
rs58824859	C	A	C	A	0.0120084	-0.0032	0.364496	0.367	FALSE	FALSE	FALSE	0.0025	0.209	400102	TRUE	reported	textfile	0.00230502	423796	137976541	5	1.9e-07	ukb-b-10817	TRUE	textfile	2	TRUE	6.68054e-05	27.1407
rs6134106	A	C	A	C	0.0544302	-0.0241	0.008242	0.0104	FALSE	FALSE	FALSE	0.0122	0.049	400102	TRUE	reported	textfile	0.011897	423796	11007208	20	4.8e-06	ukb-b-10817	TRUE	textfile	2	TRUE	4.84338e-05	20.9317
rs62119705	T	C	T	C	0.0111347	-0.0038	0.657728	0.655	FALSE	FALSE	FALSE	0.0025	0.127	400102	TRUE	reported	textfile	0.00226543	423796	2279746	19	8.9e-07	ukb-b-10817	TRUE	textfile	2	TRUE	5.58219e-05	24.1577
rs62180462	A	G	A	G	-0.0351148	0.0054	0.021377	0.0218	FALSE	FALSE	FALSE	0.0083	0.518	400102	TRUE	reported	textfile	0.00762753	423796	200815608	2	4.2e-06	ukb-b-10817	TRUE	textfile	2	TRUE	5.15908e-05	21.194
rs62368672	C	T	C	T	-0.0181174	0.0031	0.082788	0.082	FALSE	FALSE	FALSE	0.0043	0.473	400102	TRUE	reported	textfile	0.00392946	423796	80861930	5	4e-06	ukb-b-10817	TRUE	textfile	2	TRUE	4.98493e-05	21.2582
rs6432776	C	T	C	T	0.0114362	-0.0025	0.71603	0.717	FALSE	FALSE	FALSE	0.0026	0.34	400102	TRUE	reported	textfile	0.00238615	423796	164785611	2	1.6e-06	ukb-b-10817	TRUE	textfile	2	TRUE	5.3186e-05	22.9704
rs6547952	G	T	G	T	-0.0110872	-0.0012	0.645782	0.643	FALSE	FALSE	FALSE	0.0025	0.64	400102	TRUE	reported	textfile	0.00228323	423796	22045642	2	1.2e-06	ukb-b-10817	TRUE	textfile	2	TRUE	5.62381e-05	23.58
rs6749467	A	G	A	G	-0.0123919	-0.0027	0.465814	0.464	FALSE	FALSE	FALSE	0.0024	0.251	400102	TRUE	reported	textfile	0.00218282	423796	343517	2	1.4e-08	ukb-b-10817	TRUE	textfile	2	TRUE	7.64207e-05	32.2285
rs6960011	G	A	G	A	-0.0105236	0.0009	0.339919	0.342	FALSE	FALSE	FALSE	0.0025	0.723	400102	TRUE	reported	textfile	0.00227496	423796	90302199	7	3.7e-06	ukb-b-10817	TRUE	textfile	2	TRUE	4.96971e-05	21.3984
rs718059	A	G	A	G	-0.0135133	-0.001	0.166699	0.167	FALSE	FALSE	FALSE	0.0032	0.746	400102	TRUE	reported	textfile	0.00294347	423796	34234984	14	4.4e-06	ukb-b-10817	TRUE	textfile	2	TRUE	5.07327e-05	21.0767
rs72642437	T	C	T	C	0.113396	0.0019	0.003862	0.013	FALSE	FALSE	FALSE	0.0171	0.911	400102	TRUE	reported	textfile	0.019135	423796	45920421	18	3.1e-09	ukb-b-10817	TRUE	textfile	2	TRUE	9.89367e-05	35.1187
rs72655898	G	A	G	A	-0.0113177	0.0025	0.286053	0.287	FALSE	FALSE	FALSE	0.0026	0.339	400102	TRUE	reported	textfile	0.00239801	423796	112082676	13	2.4e-06	ukb-b-10817	TRUE	textfile	2	TRUE	5.23189e-05	22.2748
rs72700006	C	T	C	T	0.02003	-0.0009	0.074366	0.076	FALSE	FALSE	FALSE	0.0047	0.85	400102	TRUE	reported	textfile	0.00424579	423796	104709808	14	2.4e-06	ukb-b-10817	TRUE	textfile	2	TRUE	5.52339e-05	22.2559
rs72808024	C	A	C	A	-0.0160909	-0.0003	0.149235	0.149	FALSE	FALSE	FALSE	0.0033	0.936	400102	TRUE	reported	textfile	0.00302016	423796	164479164	5	9.9e-08	ukb-b-10817	TRUE	textfile	2	TRUE	6.57462e-05	28.3858
rs7514956	C	A	C	A	-0.0129805	0.0006	0.186948	0.188	FALSE	FALSE	FALSE	0.003	0.831	400102	TRUE	reported	textfile	0.00276012	423796	74019696	1	2.6e-06	ukb-b-10817	TRUE	textfile	2	TRUE	5.12215e-05	22.117
rs7573056	C	A	C	A	-0.0114094	0.005	0.441655	0.438	FALSE	FALSE	FALSE	0.0024	0.0351	400102	TRUE	reported	textfile	0.00217008	423796	58229428	2	1.5e-07	ukb-b-10817	TRUE	textfile	2	TRUE	6.42009e-05	27.6423
rs77205736	T	C	T	C	0.0135219	0.0013	0.273909	0.273	FALSE	FALSE	FALSE	0.0026	0.627	400102	TRUE	reported	textfile	0.00241312	423796	10153460	8	2.1e-08	ukb-b-10817	TRUE	textfile	2	TRUE	7.27282e-05	31.3991
rs77255816	T	C	T	C	0.0313937	-0.0042	0.036507	0.0362	FALSE	FALSE	FALSE	0.0063	0.503	400102	TRUE	reported	textfile	0.00572778	423796	20833602	6	4.2e-08	ukb-b-10817	TRUE	textfile	2	TRUE	6.9333e-05	30.0409
rs78230389	G	A	G	A	-0.0467891	0.0127	0.013105	0.013	FALSE	FALSE	FALSE	0.0106	0.229	400102	TRUE	reported	textfile	0.00948467	423796	35010055	8	8.1e-07	ukb-b-10817	TRUE	textfile	2	TRUE	5.66275e-05	24.3358
rs78467598	G	C	G	C	-0.0380022	-0.0106	0.023215	0.023	FALSE	TRUE	FALSE	0.0084	0.207	400102	TRUE	reported	textfile	0.00768566	423796	24141160	14	7.6e-07	ukb-b-10817	TRUE	textfile	2	TRUE	6.54961e-05	24.4487
rs78546077	C	T	C	T	-0.0317179	-0.0005	0.026758	0.027	FALSE	FALSE	FALSE	0.0076	0.943	400102	TRUE	reported	textfile	0.00692319	423796	48642432	10	4.6e-06	ukb-b-10817	TRUE	textfile	2	TRUE	5.23978e-05	20.9892
rs80123875	T	G	T	G	-0.0187398	0.0037	0.092425	0.0932	FALSE	FALSE	FALSE	0.0042	0.388	400102	TRUE	reported	textfile	0.00386726	423796	148486829	3	1.3e-06	ukb-b-10817	TRUE	textfile	2	TRUE	5.89158e-05	23.4814
rs9260734	A	G	A	G	0.0139827	0.0029	0.151287	0.151	FALSE	FALSE	FALSE	0.0033	0.385	400102	TRUE	reported	textfile	0.0029999	423796	29932666	6	3.1e-06	ukb-b-10817	TRUE	textfile	2	TRUE	5.02082e-05	21.7254
rs9644485	C	T	C	T	0.00986771	0.0009	0.478622	0.479	FALSE	FALSE	FALSE	0.0024	0.688	400102	TRUE	reported	textfile	0.00215925	423796	138230163	8	4.9e-06	ukb-b-10817	TRUE	textfile	2	TRUE	4.85968e-05	20.8846

[truncated: 9 more sheets: Table S11, Table S12, Table S13, Table S14, Table S15, Table S16, Table S17, Table S18, Table S19]
